# Supplementary material for: (E)-2-[1-(3-Amino-4-chloro­phenyl­imino)eth­yl]-4-bromo­phenol
Source: Acta Crystallogr Sect E Struct Rep Online. 2010 Mar 20;66(Pt 4):o883. doi: 10.1107/S1600536810009773 (PMC2983940; doi:10.1107/S1600536810009773)
Supplement: Supplementary file 2 [file e-66-0o883-Isup2.hkl]

# 
# h,k,l, Fc-squared, Fo-squared, sigma(Fo-squared) and status flag 
# 
data_I
_shelx_title ' l10m in P2(1)/c (RT)' 
_shelx_refln_list_code          4 
_shelx_F_calc_maximum      210.70 
_exptl_crystal_F_000       680.00 
_reflns_d_resolution_high  0.7089 
 
loop_ 
 _symmetry_equiv_pos_as_xyz 
 'x, y, z' 
 '-x, y+1/2, -z+1/2' 
 '-x, -y, -z' 
 'x, -y-1/2, z-1/2' 
 
_cell_length_a    10.2469 
_cell_length_b     8.7672 
_cell_length_c    15.7180 
_cell_angle_alpha  90.000 
_cell_angle_beta  107.065 
_cell_angle_gamma  90.000 
 
_shelx_F_squared_multiplier     1.000 
 
loop_ 
 _refln_index_h 
 _refln_index_k 
 _refln_index_l 
 _refln_F_squared_calc 
 _refln_F_squared_meas 
 _refln_F_squared_sigma 
 _refln_observed_status 
   1   0   0     2154.67     2297.64     38.21 o 
   2   0   0    11827.66    11586.94    183.93 o 
   3   0   0    17513.12    17084.31    221.11 o 
   4   0   0      197.80      206.29     11.98 o 
   5   0   0     3568.25     3497.98     52.72 o 
   6   0   0       25.62       59.66     10.43 o 
   7   0   0       52.35       56.19      8.27 o 
   8   0   0     1615.45     1642.96     37.63 o 
   9   0   0      118.68      120.89     12.46 o 
  10   0   0       71.70       73.52     13.44 o 
  11   0   0      102.60       99.05     25.17 o 
  12   0   0        0.67       -6.18     18.90 o 
  13   0   0       18.13       68.63     28.42 o 
   1   1   0     2309.17     2421.83     20.54 o 
   2   1   0      834.60      806.20      8.10 o 
   3   1   0    11932.12    12127.55     99.32 o 
   4   1   0      883.59      819.89      9.30 o 
   5   1   0     5852.30     6092.21     52.95 o 
   6   1   0      185.81      176.21      5.36 o 
   7   1   0      188.00      200.48      7.33 o 
   8   1   0       48.66       46.20      5.30 o 
   9   1   0        1.57       -1.55      5.79 o 
  10   1   0        8.79       -2.18      8.76 o 
  11   1   0        2.70      -11.03     11.03 o 
  12   1   0        1.61       -3.55     13.74 o 
  13   1   0        6.91       -5.19     20.70 o 
   0   2   0     7977.85     8170.36     85.28 o 
   1   2   0        5.31        6.08      1.18 o 
   2   2   0    23046.25    23048.86    186.33 o 
   3   2   0     6787.86     7077.94     58.86 o 
   4   2   0      204.85      214.06      5.11 o 
   5   2   0     1427.93     1400.10     15.61 o 
   6   2   0     1409.22     1392.47     17.04 o 
   7   2   0      106.64      108.05      5.42 o 
   8   2   0       28.93       23.75      4.86 o 
   9   2   0       38.70       33.79      8.50 o 
  10   2   0        3.89        1.10      8.38 o 
  11   2   0       24.13       19.41     11.05 o 
  12   2   0        6.03       -9.84     33.65 o 
  13   2   0        0.45        0.36     15.59 o 
   1   3   0     4997.20     4680.24     50.08 o 
   2   3   0     8048.04     7995.89     63.51 o 
   3   3   0        3.03        7.48      1.62 o 
   4   3   0      392.50      336.42      6.82 o 
   5   3   0     1995.73     1992.93     21.95 o 
   6   3   0     1445.55     1385.08     15.92 o 
   7   3   0      709.67      707.64     12.13 o 
   8   3   0      102.98      103.11      9.88 o 
   9   3   0      119.05      125.63     11.45 o 
  10   3   0       36.31       43.39      9.99 o 
  11   3   0        3.40       19.22     11.08 o 
  12   3   0        7.96       20.30     12.75 o 
  13   3   0       26.34        0.72     21.58 o 
   0   4   0     2884.16     2696.14     32.82 o 
   1   4   0      839.67      891.76     11.92 o 
   2   4   0      169.47      186.26      5.31 o 
   3   4   0      665.52      589.77      8.11 o 
   4   4   0       11.56        9.01      2.30 o 
   5   4   0      176.74      185.04      5.81 o 
   6   4   0      102.41      107.93      5.64 o 
   7   4   0       14.96       13.88      5.89 o 
   8   4   0      239.53      259.30     16.40 o 
   9   4   0        2.91       -3.25      8.14 o 
  10   4   0        5.41       14.68      9.67 o 
  11   4   0       22.17       28.33     16.88 o 
  12   4   0        3.07       16.38     17.42 o 
  13   4   0       15.39       43.52     28.53 o 
   1   5   0     1025.48      969.96     11.04 o 
   2   5   0      579.93      540.86     10.57 o 
   3   5   0       46.60       40.36      3.23 o 
   4   5   0      627.77      632.86      9.97 o 
   5   5   0      184.30      176.31      7.54 o 
   6   5   0       70.54       53.53      5.37 o 
   7   5   0      314.07      302.16     10.79 o 
   8   5   0        3.24       -6.26      9.97 o 
   9   5   0      124.93       98.81     14.29 o 
  10   5   0       66.73       58.28     13.89 o 
  11   5   0        3.66        1.94     23.14 o 
  12   5   0        0.16        7.63     17.27 o 
   0   6   0     3959.92     3956.41     46.19 o 
   1   6   0        8.35        9.51      3.06 o 
   2   6   0      160.26      160.51      5.40 o 
   3   6   0     1881.47     1875.81     37.25 o 
   4   6   0      293.60      269.62      9.35 o 
   5   6   0      959.10      950.39     19.23 o 
   6   6   0      778.95      763.13     24.42 o 
   7   6   0       69.17       38.40     11.05 o 
   8   6   0      169.65      205.48     17.66 o 
   9   6   0       17.70        1.35     12.33 o 
  10   6   0        3.31        9.34     13.57 o 
  11   6   0       27.52       62.93     20.00 o 
  12   6   0        2.10      -14.42     27.97 o 
   1   7   0      285.93      286.20     15.27 o 
   2   7   0      582.48      575.24     13.90 o 
   3   7   0      326.39      313.72     11.21 o 
   4   7   0      108.27      103.58     12.16 o 
   5   7   0       21.20       35.82      8.21 o 
   6   7   0       28.51       30.75     10.32 o 
   7   7   0       41.67       28.76     11.21 o 
   8   7   0       13.21        6.02     16.17 o 
   9   7   0        8.14        1.29     12.05 o 
  10   7   0        0.92        6.53     19.80 o 
  11   7   0       43.94       68.06     21.46 o 
   0   8   0       36.35       30.08     16.42 o 
   1   8   0      343.27      362.54     22.39 o 
   2   8   0        6.01        2.98     10.96 o 
   3   8   0      388.87      403.36     23.61 o 
   4   8   0      160.37      166.62     28.27 o 
   5   8   0       34.21       53.08     22.38 o 
   6   8   0       85.07       89.99     13.20 o 
   7   8   0       17.21       29.71     12.28 o 
   8   8   0        5.30       10.78     12.41 o 
   9   8   0       13.48       16.86     16.25 o 
  10   8   0       15.67       18.02     21.48 o 
   1   9   0      691.63      706.05     30.27 o 
   2   9   0      194.67      213.96     20.10 o 
   3   9   0      297.62      251.30     32.53 o 
   4   9   0       42.22       88.99     25.39 o 
   5   9   0       39.96       57.38     25.58 o 
   6   9   0       22.73       47.34     25.07 o 
   7   9   0        7.04       43.14     28.28 o 
   8   9   0        9.08       26.01     25.71 o 
   9   9   0        5.74       -2.11     26.89 o 
   0  10   0      275.63      278.69     32.58 o 
   1  10   0      106.26       93.36     35.02 o 
   2  10   0        0.12      -17.60     17.60 o 
   3  10   0       15.33       29.53     22.20 o 
   4  10   0        0.34       39.41     26.71 o 
   5  10   0       12.02      -17.17     22.27 o 
   6  10   0        0.22       -3.22     27.40 o 
   7  10   0        1.38       31.24     29.59 o 
   8  10   0       55.94      145.43     35.29 o 
   1  11   0      143.91      121.16     29.30 o 
   2  11   0        1.61       11.30     25.08 o 
   3  11   0        3.65      -12.02     24.34 o 
   4  11   0       95.06      137.04     34.64 o 
   5  11   0        1.07       31.51     31.13 o 
   6  11   0        7.29       -5.93     29.07 o 
   1  12   0       32.71       65.52     30.13 o 
   2  12   0       16.73       25.01     28.15 o 
   3  12   0       16.80       44.33     30.35 o 
 -13   1   1        0.37       -7.33     15.74 o 
 -12   1   1       86.48       79.61     17.68 o 
 -11   1   1       90.27      114.76     12.51 o 
 -10   1   1      113.51      126.17     11.91 o 
  -9   1   1      296.98      314.61      9.96 o 
  -8   1   1      577.27      534.44     11.12 o 
  -7   1   1     1076.19     1086.23     13.82 o 
  -6   1   1     1559.04     1552.51     20.26 o 
  -5   1   1     5787.92     5931.40     54.43 o 
  -4   1   1     4092.62     4010.77     40.55 o 
  -3   1   1      856.90      820.22      8.69 o 
  -2   1   1     6734.25     6759.72     63.19 o 
  -1   1   1     4542.85     4713.79     38.17 o 
   0   1   1      171.83      178.70      2.29 o 
   1   1   1      484.42      464.43      4.71 o 
   2   1   1    44394.74    41369.74    365.10 o 
   3   1   1       36.64       64.71      3.28 o 
   4   1   1     2822.29     2898.57     28.76 o 
   5   1   1     5401.34     5519.56     52.15 o 
   6   1   1      162.68      176.55      5.84 o 
   7   1   1     2493.51     2518.12     25.92 o 
   8   1   1       44.18       42.26      4.77 o 
   9   1   1       45.67       63.39      7.52 o 
  10   1   1      213.99      215.11     25.82 o 
  11   1   1        0.06       10.65     13.17 o 
  12   1   1        0.26        7.60     16.08 o 
  13   1   1       19.04        4.51     30.72 o 
 -13   2   1       28.11       38.59     17.16 o 
 -12   2   1        4.36        7.50     11.89 o 
 -11   2   1      105.73      119.24     21.88 o 
 -10   2   1        0.96       -7.92      8.00 o 
  -9   2   1       99.86      105.71     10.40 o 
  -8   2   1      171.62      179.84      7.11 o 
  -7   2   1       25.95       30.88      4.13 o 
  -6   2   1     2807.31     2675.14     24.68 o 
  -5   2   1     1202.34     1308.23     15.60 o 
  -4   2   1       51.79       63.00      3.08 o 
  -3   2   1    21761.27    21988.22    165.72 o 
  -2   2   1      398.64      395.13      7.43 o 
  -1   2   1       17.81       20.58      1.20 o 
   0   2   1    19608.58    19001.73    141.95 o 
   1   2   1     4316.68     4382.03     34.27 o 
   2   2   1    13552.63    13869.44    107.81 o 
   3   2   1       40.05       48.75      2.04 o 
   4   2   1        5.08        3.83      1.86 o 
   5   2   1     2872.97     2803.54     28.46 o 
   6   2   1       11.05       10.54      3.64 o 
   7   2   1      730.36      767.90     14.36 o 
   8   2   1      618.19      621.23     14.24 o 
   9   2   1      107.82      106.48     11.98 o 
  10   2   1       10.41       23.56     10.14 o 
  11   2   1       63.38       59.19     12.87 o 
  12   2   1        3.28       12.87     14.62 o 
  13   2   1        1.06       23.28     23.26 o 
 -13   3   1        0.01        3.05     14.51 o 
 -12   3   1        0.00       11.45     12.36 o 
 -11   3   1       27.98       29.39     10.47 o 
 -10   3   1        4.71        1.23      8.18 o 
  -9   3   1       12.82       10.75      8.04 o 
  -8   3   1        1.55       -6.87      6.87 o 
  -7   3   1       50.19       56.48      4.96 o 
  -6   3   1       82.54       99.32      5.13 o 
  -5   3   1       29.78       28.82      3.37 o 
  -4   3   1     2116.34     2204.36     21.39 o 
  -3   3   1      119.85      136.87      4.59 o 
  -2   3   1       59.78       75.28      2.45 o 
  -1   3   1      541.88      556.31      8.24 o 
   0   3   1      387.08      358.46      5.05 o 
   1   3   1      420.91      436.50      5.58 o 
   2   3   1     1163.46     1175.60     12.78 o 
   3   3   1      795.56      849.62      8.92 o 
   4   3   1     1325.45     1369.76     15.65 o 
   5   3   1      325.60      361.24      7.88 o 
   6   3   1        0.77        0.83      2.11 o 
   7   3   1       77.49       78.45      4.93 o 
   8   3   1       15.78       15.22      4.97 o 
   9   3   1       21.49       21.98      9.58 o 
  10   3   1       39.39       35.13     11.44 o 
  11   3   1        1.22       -6.16     10.67 o 
  12   3   1        0.02       27.18     16.68 o 
  13   3   1        0.02        8.34     22.73 o 
 -13   4   1        1.03       25.33     27.19 o 
 -12   4   1       11.53       21.78     16.74 o 
 -11   4   1       34.32       20.80     13.90 o 
 -10   4   1        9.39       17.08      9.27 o 
  -9   4   1      275.42      285.28     15.45 o 
  -8   4   1      256.55      251.45     13.61 o 
  -7   4   1       13.77       20.53      5.02 o 
  -6   4   1     1321.05     1304.74     22.65 o 
  -5   4   1      414.18      397.54      8.23 o 
  -4   4   1      147.70      143.75      4.09 o 
  -3   4   1     5056.62     5098.61     45.54 o 
  -2   4   1       76.89       85.33      4.04 o 
  -1   4   1     3739.90     3961.18     36.82 o 
   0   4   1     5918.15     5941.53     46.51 o 
   1   4   1      490.53      467.15      6.46 o 
   2   4   1     4867.82     4917.95     43.69 o 
   3   4   1      649.69      581.56      8.67 o 
   4   4   1       12.67        8.89      2.20 o 
   5   4   1      642.63      622.71      9.79 o 
   6   4   1      181.16      178.53     10.07 o 
   7   4   1        1.14       -3.78      6.85 o 
   8   4   1      454.93      440.39     13.19 o 
   9   4   1      212.64      227.12     17.12 o 
  10   4   1       11.12        7.90     10.56 o 
  11   4   1       83.47      100.75     20.06 o 
  12   4   1       13.83       36.65     17.72 o 
 -12   5   1       39.74       67.66     20.66 o 
 -11   5   1       19.84       19.86     13.56 o 
 -10   5   1       17.74        6.20     11.88 o 
  -9   5   1      141.79      157.12     26.28 o 
  -8   5   1       96.20      111.06      8.00 o 
  -7   5   1       87.57       86.04     12.44 o 
  -6   5   1      265.50      239.89     10.46 o 
  -5   5   1     1206.86     1221.18     15.21 o 
  -4   5   1     1272.81     1287.45     15.36 o 
  -3   5   1       62.74       58.87      4.02 o 
  -2   5   1      272.49      235.26      8.23 o 
  -1   5   1     2705.09     2582.23     26.30 o 
   0   5   1      447.18      450.54      6.30 o 
   1   5   1      110.85      128.69      4.08 o 
   2   5   1     1969.23     1957.97     17.36 o 
   3   5   1     1694.40     1648.98     18.43 o 
   4   5   1      695.56      697.56     10.77 o 
   5   5   1       46.05       57.24      5.38 o 
   6   5   1       53.89       43.64      5.53 o 
   7   5   1      220.60      238.61     13.14 o 
   8   5   1      107.92      108.31     15.60 o 
   9   5   1       41.42       44.50     21.06 o 
  10   5   1       58.73       81.98     19.55 o 
  11   5   1        1.77       -0.30     15.77 o 
  12   5   1        0.92      -10.90     27.18 o 
 -12   6   1       20.01      -25.27     27.60 o 
 -11   6   1        1.01       11.53     14.73 o 
 -10   6   1        0.09       -9.65     12.84 o 
  -9   6   1        2.36        3.18     18.33 o 
  -8   6   1       10.54       -3.27      9.48 o 
  -7   6   1       19.53       15.44      9.60 o 
  -6   6   1       88.13       90.24     11.98 o 
  -5   6   1       98.98      113.56      7.18 o 
  -4   6   1      120.60      132.47      7.25 o 
  -3   6   1       58.39       64.49      7.91 o 
  -2   6   1      273.84      283.66     11.79 o 
  -1   6   1       90.75       89.77      5.18 o 
   0   6   1        7.52        6.03      2.61 o 
   1   6   1       59.30       67.68      3.90 o 
   2   6   1        0.63        3.37      2.83 o 
   3   6   1      438.70      444.68     10.14 o 
   4   6   1      228.37      223.28      9.84 o 
   5   6   1       50.09       40.25      7.82 o 
   6   6   1      102.90      100.61     12.07 o 
   7   6   1        0.06       -9.10      9.10 o 
   8   6   1        2.11        9.84     11.02 o 
   9   6   1        4.28       -1.94     13.34 o 
  10   6   1        9.67       17.04     16.71 o 
  11   6   1        3.90       22.74     18.53 o 
 -11   7   1        4.35       30.31     18.32 o 
 -10   7   1       10.40       27.94     14.34 o 
  -9   7   1        5.76       10.76     16.62 o 
  -8   7   1      177.95      163.93     16.81 o 
  -7   7   1      242.40      203.68     16.35 o 
  -6   7   1        0.37       11.35      9.14 o 
  -5   7   1      563.15      494.11     30.51 o 
  -4   7   1      627.07      592.48     32.75 o 
  -3   7   1      205.88      215.58      9.99 o 
  -2   7   1     1067.85     1062.53     20.98 o 
  -1   7   1     1206.86     1214.79     28.99 o 
   0   7   1       15.55       11.12      6.78 o 
   1   7   1     1480.93     1489.74     32.41 o 
   2   7   1      689.67      684.01     26.37 o 
   3   7   1      591.87      565.88     14.46 o 
   4   7   1       32.13       44.45      7.97 o 
   5   7   1       37.25       44.48      8.73 o 
   6   7   1        3.00       23.37     14.60 o 
   7   7   1       27.35       46.17     12.07 o 
   8   7   1       10.70       -4.61     12.50 o 
   9   7   1        3.73       35.01     17.07 o 
  10   7   1       40.02       18.90     18.08 o 
  11   7   1       14.33       14.36     31.35 o 
 -10   8   1        9.71       -3.25     13.46 o 
  -9   8   1      167.42      147.80     25.51 o 
  -8   8   1       72.56       87.90     17.58 o 
  -7   8   1        3.12       -1.73     10.64 o 
  -6   8   1      119.73      162.87     15.00 o 
  -5   8   1        2.91       -2.46     11.85 o 
  -4   8   1      192.71      168.70     27.07 o 
  -3   8   1      511.47      512.09     24.97 o 
  -2   8   1      369.39      366.42     33.99 o 
  -1   8   1        2.65        9.92     17.44 o 
   0   8   1      659.76      684.37     28.33 o 
   1   8   1       10.05       36.40     11.55 o 
   2   8   1       34.62       30.79     18.13 o 
   3   8   1      153.84      173.66     26.94 o 
   4   8   1      239.91      170.73     27.92 o 
   5   8   1      332.94      364.67     38.81 o 
   6   8   1       24.62       -9.61     19.23 o 
   7   8   1       86.18      118.84     18.56 o 
   8   8   1       60.41       70.83     18.45 o 
   9   8   1        0.18        5.22     16.85 o 
  10   8   1        8.26       -0.32     18.70 o 
  -9   9   1        2.64      -12.49     24.94 o 
  -8   9   1       67.80       36.72     27.41 o 
  -7   9   1       29.83       38.52     27.38 o 
  -6   9   1       98.39       58.22     27.96 o 
  -5   9   1       22.27       26.40     24.15 o 
  -4   9   1       21.24       32.60     23.18 o 
  -3   9   1       68.82       50.15     22.36 o 
  -2   9   1        5.82        6.49     12.79 o 
  -1   9   1       69.44       86.63     16.04 o 
   0   9   1       16.05        8.71     12.92 o 
   1   9   1      650.40      688.25     55.43 o 
   2   9   1       59.43       69.35     24.16 o 
   3   9   1       32.26       11.99     22.82 o 
   4   9   1      112.68      100.41     26.63 o 
   5   9   1        2.44       14.28     23.85 o 
   6   9   1        2.40       -6.68     22.74 o 
   7   9   1        8.31       -1.66     26.10 o 
   8   9   1        6.08       30.46     28.36 o 
   9   9   1        0.07      -11.60     26.46 o 
  -8  10   1        2.53      -27.38     27.38 o 
  -7  10   1       34.23       -2.11     28.27 o 
  -6  10   1      192.12      173.91     35.02 o 
  -5  10   1       49.56       44.78     27.39 o 
  -4  10   1      108.17       99.57     29.47 o 
  -3  10   1      260.77      249.80     34.11 o 
  -2  10   1       30.43        0.69     13.62 o 
  -1  10   1       62.48       64.18     16.58 o 
   0  10   1        3.55        4.01     14.53 o 
   1  10   1       69.81       61.71     23.02 o 
   2  10   1       11.84       44.01     22.81 o 
   3  10   1      140.77      139.26     31.18 o 
   4  10   1        1.54       17.53     25.55 o 
   5  10   1       13.63      -10.48     26.00 o 
   6  10   1       68.98       71.71     29.27 o 
   7  10   1       14.97      -21.10     27.21 o 
  -6  11   1      148.84      169.28     38.95 o 
  -5  11   1       11.67      -15.15     28.40 o 
  -4  11   1       25.85        1.88     25.26 o 
  -3  11   1        0.04      -23.21     23.21 o 
  -2  11   1       23.41        4.28     24.98 o 
  -1  11   1       36.00       46.46     17.23 o 
   0  11   1       35.27       29.03     24.57 o 
   1  11   1       13.98       -9.73     23.35 o 
   2  11   1       19.06       51.46     27.79 o 
   3  11   1        1.65      -21.59     22.56 o 
   4  11   1        4.01      -21.39     26.78 o 
   5  11   1       18.83       51.66     31.46 o 
   6  11   1        7.40       12.72     30.19 o 
  -3  12   1        0.11       35.67     30.75 o 
  -2  12   1        6.10       42.06     28.29 o 
   0  12   1        0.27       26.35     25.74 o 
   1  12   1        0.56      -23.57     23.57 o 
   2  12   1        0.50        4.50     26.89 o 
   3  12   1       16.26       34.57     29.66 o 
 -13   0   2      138.17      141.63     31.04 o 
 -12   0   2        1.60       25.56     19.96 o 
 -11   0   2        3.87       16.87     10.26 o 
 -10   0   2        4.31        2.24      9.00 o 
  -9   0   2     1645.83     1611.07     34.91 o 
  -8   0   2      166.50      163.80     12.33 o 
  -7   0   2       20.23       26.24      6.48 o 
  -6   0   2     4365.75     4050.69     61.25 o 
  -5   0   2      455.29      481.47     11.23 o 
  -4   0   2       78.11       78.75      5.83 o 
  -3   0   2    17287.02    17882.65    283.13 o 
  -2   0   2     6515.18     6734.21    109.24 o 
  -1   0   2      293.74      327.31     11.63 o 
   0   0   2     4912.80     5114.53     48.89 o 
   1   0   2      611.98      580.11      8.29 o 
   2   0   2     5674.84     5678.10     56.68 o 
   3   0   2      926.33      866.49     13.73 o 
   4   0   2     2090.27     2031.10     28.11 o 
   5   0   2     5578.62     5422.36     75.72 o 
   6   0   2     1203.82     1208.41     20.24 o 
   7   0   2      950.53      999.06     25.68 o 
   8   0   2       95.39      105.24      9.50 o 
   9   0   2      363.40      360.01     33.64 o 
  10   0   2       24.22       13.94     19.18 o 
  11   0   2       10.06        3.51     18.50 o 
  12   0   2        1.57       -9.78     19.98 o 
  13   0   2        9.63      -22.58     22.58 o 
 -14   1   2        7.35       39.56     26.50 o 
 -13   1   2       43.62       38.30     17.56 o 
 -12   1   2      164.37      187.08     26.60 o 
 -11   1   2       56.21       50.59     14.98 o 
 -10   1   2        5.03       -5.15      5.58 o 
  -9   1   2       21.50       26.67      4.70 o 
  -8   1   2      198.40      207.63      6.71 o 
  -7   1   2      157.28      166.99      7.67 o 
  -6   1   2      122.50      121.10      7.28 o 
  -5   1   2      265.25      259.16      8.09 o 
  -4   1   2      460.73      385.27     14.72 o 
  -3   1   2      205.26      194.13      7.71 o 
  -2   1   2     1854.86     1926.21     18.20 o 
  -1   1   2     2515.44     2644.89     21.13 o 
   0   1   2      547.08      522.47      6.84 o 
   1   1   2     1855.42     1896.84     16.87 o 
   2   1   2    26122.51    25853.67    218.79 o 
   3   1   2       68.29       66.64      2.29 o 
   4   1   2     1178.86     1187.53     12.95 o 
   5   1   2        9.23        6.37      2.13 o 
   6   1   2      444.94      456.70      7.73 o 
   7   1   2      554.27      550.39     12.82 o 
   8   1   2      205.69      219.44     14.35 o 
   9   1   2       34.49       32.44      9.54 o 
  10   1   2      168.05      147.25     18.82 o 
  11   1   2        0.02        4.79     13.73 o 
  12   1   2        5.99       15.47     15.47 o 
  13   1   2        2.54       25.10     24.69 o 
 -13   2   2       10.33       15.67     15.12 o 
 -12   2   2       21.71       15.00     10.44 o 
 -11   2   2        2.72        0.30      9.04 o 
 -10   2   2       13.07        2.70      7.80 o 
  -9   2   2       78.98       79.40      6.51 o 
  -8   2   2       10.72        9.76      3.93 o 
  -7   2   2       81.34       84.40      4.46 o 
  -6   2   2      890.84      848.28     11.63 o 
  -5   2   2        7.33        9.06      1.99 o 
  -4   2   2       15.83       25.63      2.50 o 
  -3   2   2     1252.75     1187.70     12.89 o 
  -2   2   2     1052.83     1065.11     11.61 o 
  -1   2   2     2306.78     2341.04     18.58 o 
   0   2   2     4366.95     4503.93     42.95 o 
   1   2   2    16645.53    16836.87    153.45 o 
   2   2   2     2322.14     2287.64     23.57 o 
   3   2   2     1104.35     1073.78     11.56 o 
   4   2   2     1051.38     1094.22     10.81 o 
   5   2   2       15.55       12.94      2.15 o 
   6   2   2       39.15       40.15      3.10 o 
   7   2   2       62.43       69.48      7.04 o 
   8   2   2       33.44       34.43      6.50 o 
   9   2   2      211.00      200.48     15.16 o 
  10   2   2        3.95       -1.41      9.96 o 
  11   2   2       27.55       19.14     21.73 o 
  12   2   2        0.14      -10.45     14.31 o 
  13   2   2        6.41      -12.20     22.95 o 
 -13   3   2        2.01        3.31     14.85 o 
 -12   3   2       77.45       55.15     12.11 o 
 -11   3   2      253.90      253.29     28.22 o 
 -10   3   2      259.04      244.43     18.22 o 
  -9   3   2       48.35       51.43     14.53 o 
  -8   3   2      819.37      822.62     14.61 o 
  -7   3   2      996.91      998.43     13.91 o 
  -6   3   2       28.46       26.15      3.58 o 
  -5   3   2     1158.21     1244.46     15.37 o 
  -4   3   2     5861.11     5812.24     49.74 o 
  -3   3   2      426.83      407.14      7.11 o 
  -2   3   2      336.04      343.78      5.54 o 
  -1   3   2    13499.38    13617.00    122.85 o 
   0   3   2     1664.48     1669.28     15.86 o 
   1   3   2      948.37      926.25      9.69 o 
   2   3   2     7248.19     7272.38     60.16 o 
   3   3   2     1186.87     1231.05     14.33 o 
   4   3   2    18508.45    18318.85    146.12 o 
   5   3   2      124.37      125.34      6.99 o 
   6   3   2      241.79      268.09      9.84 o 
   7   3   2     2210.01     2244.13     32.25 o 
   8   3   2        1.33        1.63      7.01 o 
   9   3   2       58.94       60.78     11.35 o 
  10   3   2      155.12      162.32     16.07 o 
  11   3   2        2.59       -8.06     11.24 o 
  12   3   2       29.86       32.77     16.77 o 
 -13   4   2       14.42       19.02     26.57 o 
 -12   4   2        0.55        3.65     14.22 o 
 -11   4   2       36.99       37.60     13.99 o 
 -10   4   2      104.31      101.13     12.07 o 
  -9   4   2      260.62      264.24     19.12 o 
  -8   4   2       10.49        8.26      7.18 o 
  -7   4   2        6.16        8.66      4.27 o 
  -6   4   2      395.22      378.68      9.96 o 
  -5   4   2       48.25       46.30      3.64 o 
  -4   4   2      159.77      165.47      4.12 o 
  -3   4   2     2079.91     2133.80     22.61 o 
  -2   4   2      252.10      300.26      9.43 o 
  -1   4   2     4172.85     4398.61     40.51 o 
   0   4   2       29.34       33.37      2.45 o 
   1   4   2      579.47      517.12      7.43 o 
   2   4   2     1299.31     1247.18     15.85 o 
   3   4   2      796.84      769.65      9.92 o 
   4   4   2     1195.08     1164.06     14.16 o 
   5   4   2      284.23      288.25      7.10 o 
   6   4   2       58.44       60.93      7.05 o 
   7   4   2      117.31      119.13      8.68 o 
   8   4   2       38.79       48.79     12.90 o 
   9   4   2       37.00       46.80     12.18 o 
  10   4   2       21.38       32.25     12.09 o 
  11   4   2       20.58       30.31     13.25 o 
  12   4   2        2.85       16.44     27.01 o 
 -12   5   2       18.42       18.00     14.91 o 
 -11   5   2        0.42        1.14     12.93 o 
 -10   5   2       71.74       64.90     13.76 o 
  -9   5   2       16.06       10.43     10.87 o 
  -8   5   2      109.09       88.12     12.61 o 
  -7   5   2      239.47      244.71     18.02 o 
  -6   5   2        0.62        0.55      3.29 o 
  -5   5   2      181.04      190.63      8.34 o 
  -4   5   2      342.23      326.77      9.18 o 
  -3   5   2        3.57        2.68      3.24 o 
  -2   5   2     2814.98     2850.56     33.34 o 
  -1   5   2      418.54      447.45      7.69 o 
   0   5   2      534.49      582.22      8.87 o 
   1   5   2     2742.47     2796.43     26.24 o 
   2   5   2      400.92      422.48      8.85 o 
   3   5   2      321.08      306.27     10.38 o 
   4   5   2      350.65      366.06     11.51 o 
   5   5   2      186.81      183.53      8.06 o 
   6   5   2      246.83      230.50      9.31 o 
   7   5   2      355.57      329.25     17.05 o 
   8   5   2       55.66       68.53     11.74 o 
   9   5   2       15.53       16.04     14.43 o 
  10   5   2       34.92       20.76     16.09 o 
  11   5   2        0.88       27.92     18.53 o 
  12   5   2        1.06      -25.96     25.96 o 
 -12   6   2        7.40       10.92     28.88 o 
 -11   6   2       19.54       34.96     14.50 o 
 -10   6   2        0.49       10.04     13.05 o 
  -9   6   2      361.98      361.21     22.03 o 
  -8   6   2        4.77        7.03     10.34 o 
  -7   6   2       37.56       39.16     10.79 o 
  -6   6   2      608.47      625.61     16.94 o 
  -5   6   2       31.62       25.12      5.35 o 
  -4   6   2      222.13      253.31     11.82 o 
  -3   6   2     2489.24     2442.29     53.58 o 
  -2   6   2      149.55      149.73      7.86 o 
  -1   6   2      734.49      723.63     13.45 o 
   0   6   2      462.20      444.03      8.61 o 
   1   6   2      401.88      390.01      8.02 o 
   2   6   2      734.11      768.21     11.27 o 
   3   6   2      497.47      488.58     10.11 o 
   4   6   2      492.79      458.33     15.21 o 
   5   6   2     1117.82     1152.36     62.82 o 
   6   6   2      221.68      211.70     19.12 o 
   7   6   2       26.69       20.48     13.20 o 
   8   6   2      114.47      156.89     27.39 o 
   9   6   2       11.20       17.99     19.34 o 
  10   6   2       78.13       82.70     24.97 o 
  11   6   2        2.41       -6.67     17.18 o 
 -11   7   2       16.30        1.93     29.34 o 
 -10   7   2        1.46       13.23     14.18 o 
  -9   7   2        4.23       13.43     12.11 o 
  -8   7   2       19.79       24.02     12.02 o 
  -7   7   2      165.45      162.81     15.39 o 
  -6   7   2       13.89       -0.27      8.79 o 
  -5   7   2        4.97       -3.50      3.50 o 
  -4   7   2      424.51      389.09     19.59 o 
  -3   7   2       29.65       20.76     10.83 o 
  -2   7   2       26.55       38.65      7.12 o 
  -1   7   2      481.72      501.11     14.95 o 
   0   7   2      129.39      103.02     22.48 o 
   1   7   2       27.39       39.09      8.56 o 
   2   7   2      756.30      764.51     28.26 o 
   3   7   2       11.09       -7.76      7.76 o 
   4   7   2      365.47      357.12     16.93 o 
   5   7   2       45.91       32.55      9.36 o 
   6   7   2       32.20       26.88     17.95 o 
   7   7   2       96.27      128.15     22.75 o 
   8   7   2        6.00       12.07     15.07 o 
   9   7   2       19.68       28.35     17.46 o 
  10   7   2        2.93        0.31     26.19 o 
 -10   8   2       17.94       26.48     15.13 o 
  -9   8   2        2.85        7.58     12.58 o 
  -8   8   2       49.32       17.82     16.27 o 
  -7   8   2       31.05       24.63     11.44 o 
  -6   8   2      308.69      268.69     22.35 o 
  -5   8   2      314.63      267.95     16.55 o 
  -4   8   2      215.65      217.45     19.11 o 
  -3   8   2      312.81      258.61     30.95 o 
  -2   8   2        7.23       -9.59     11.06 o 
  -1   8   2      284.34      262.09     20.11 o 
   0   8   2      207.66      197.53     17.63 o 
   1   8   2       11.80       -4.83     10.84 o 
   2   8   2        2.86        5.08     18.54 o 
   3   8   2      596.06      529.14     43.33 o 
   4   8   2        0.14      -18.03     18.03 o 
   5   8   2       39.91       25.83     20.97 o 
   6   8   2       95.83       77.72     26.09 o 
   7   8   2        0.08       12.19     24.02 o 
   8   8   2       64.67       32.47     21.24 o 
   9   8   2        1.27       -6.59     15.82 o 
  10   8   2        1.19        2.97     17.73 o 
  -9   9   2       49.04       -6.84     26.63 o 
  -8   9   2       23.54       16.44     28.11 o 
  -7   9   2       77.84      109.75     30.43 o 
  -6   9   2        0.61      -10.01     22.62 o 
  -5   9   2      108.31      142.35     28.24 o 
  -4   9   2      251.83      306.97     36.65 o 
  -3   9   2        1.74        9.20     11.52 o 
  -2   9   2      541.17      460.96     27.01 o 
  -1   9   2      655.47      717.73     30.30 o 
   0   9   2       11.99       17.12     14.04 o 
   1   9   2      202.83      231.24     19.98 o 
   2   9   2      174.75      182.00     29.35 o 
   3   9   2       62.84       77.78     26.06 o 
   4   9   2      127.73      155.11     30.13 o 
   5   9   2       24.32       16.44     24.98 o 
   6   9   2        8.53        3.47     22.94 o 
   7   9   2       34.81       19.65     27.04 o 
   8   9   2        8.86        6.86     25.48 o 
   9   9   2        5.39       -8.49     25.18 o 
  -8  10   2       59.30       44.00     32.34 o 
  -7  10   2       14.19       34.92     28.15 o 
  -6  10   2       17.97       17.08     25.13 o 
  -5  10   2       24.18       27.74     26.35 o 
  -4  10   2      197.10      208.67     34.66 o 
  -3  10   2       78.70       49.46     24.83 o 
  -2  10   2        0.24      -13.68     13.68 o 
  -1  10   2      112.48      110.33     18.13 o 
   0  10   2        1.81        6.81     11.85 o 
   1  10   2       66.59       99.68     26.38 o 
   2  10   2       48.22       65.75     24.63 o 
   3  10   2       13.63       11.99     24.53 o 
   4  10   2       19.76       21.68     25.79 o 
   5  10   2       44.66       12.31     25.34 o 
   6  10   2       15.50        4.71     28.57 o 
   7  10   2        0.11       38.28     29.02 o 
  -6  11   2        0.84       -2.55     27.39 o 
  -5  11   2        3.09      -26.39     26.39 o 
  -4  11   2       24.07       34.63     29.20 o 
  -3  11   2       34.28       -3.02     24.27 o 
  -2  11   2        7.02        6.60     23.53 o 
  -1  11   2       34.41       43.68     17.17 o 
   0  11   2        0.79      -22.14     22.14 o 
   1  11   2      276.97      294.26     38.87 o 
   2  11   2        7.02       17.20     26.55 o 
   3  11   2        6.99       -3.49     24.39 o 
   4  11   2       16.77        8.25     28.93 o 
   5  11   2        0.69      -12.32     27.39 o 
  -3  12   2        1.07      -16.26     26.33 o 
  -2  12   2        7.50        5.53     26.00 o 
   0  12   2        1.67        3.05     24.29 o 
   1  12   2       56.42       61.20     29.98 o 
   2  12   2       12.64      -27.06     27.06 o 
 -14   1   3       69.90       65.47     26.75 o 
 -13   1   3       26.52       23.10     13.39 o 
 -12   1   3        0.71       19.82      9.21 o 
 -11   1   3      313.45      338.63     14.04 o 
 -10   1   3      189.70      205.28      7.80 o 
  -9   1   3       97.83       89.99      6.75 o 
  -8   1   3      137.03      143.50      7.71 o 
  -7   1   3     1966.87     1904.43     21.17 o 
  -6   1   3      309.20      279.14      9.53 o 
  -5   1   3     1432.41     1455.48     19.98 o 
  -4   1   3     8272.73     8089.66     83.59 o 
  -3   1   3       33.77       35.72      2.46 o 
  -2   1   3     6327.93     6313.91     60.01 o 
  -1   1   3    13272.46    13399.66     98.86 o 
   0   1   3     2473.25     2525.66     24.72 o 
   1   1   3     6198.86     6083.95     46.90 o 
   2   1   3      304.13      307.92      4.57 o 
   3   1   3      219.50      211.73      4.55 o 
   4   1   3     4962.51     4825.46     43.50 o 
   5   1   3       56.23       61.73      3.48 o 
   6   1   3       64.54       73.40      4.16 o 
   7   1   3      691.98      707.42     15.25 o 
   8   1   3        0.60        3.42     10.11 o 
   9   1   3       22.40       40.51     10.18 o 
  10   1   3        1.34        4.60     11.78 o 
  11   1   3        1.03       12.24     14.30 o 
  12   1   3       24.51       35.66     18.00 o 
 -14   2   3        1.54       26.59     25.31 o 
 -13   2   3       29.81       37.84     12.42 o 
 -12   2   3       16.98       20.12     10.42 o 
 -11   2   3        2.13       -2.92      7.62 o 
 -10   2   3      198.63      191.73      9.28 o 
  -9   2   3      892.60      912.96     14.47 o 
  -8   2   3      306.88      300.59      7.90 o 
  -7   2   3        7.87        5.40      3.31 o 
  -6   2   3     1918.02     1881.49     25.46 o 
  -5   2   3     1026.07     1005.66     13.97 o 
  -4   2   3     1082.22      984.31     13.09 o 
  -3   2   3     2898.61     2901.30     27.79 o 
  -2   2   3     3751.32     3607.42     33.50 o 
  -1   2   3    19165.10    18900.80    148.88 o 
   0   2   3     7565.20     7896.22     73.49 o 
   1   2   3      829.22      826.55     10.63 o 
   2   2   3     7582.29     7443.52     61.55 o 
   3   2   3     1251.79     1243.86     14.22 o 
   4   2   3     1564.09     1601.73     17.42 o 
   5   2   3      234.02      249.58      6.80 o 
   6   2   3     1319.17     1269.96     16.26 o 
   7   2   3      335.51      328.49     15.03 o 
   8   2   3      163.92      159.16     19.34 o 
   9   2   3      237.64      246.10     27.43 o 
  10   2   3       29.34       54.22     15.07 o 
  11   2   3       23.70       18.16     15.06 o 
  12   2   3       47.90       18.14     15.48 o 
 -13   3   3        0.29       10.49     13.39 o 
 -12   3   3        0.93        6.76     10.17 o 
 -11   3   3        1.14        3.52      8.54 o 
 -10   3   3       64.28       53.60      9.72 o 
  -9   3   3        6.10        8.78      4.75 o 
  -8   3   3      206.50      187.98      7.60 o 
  -7   3   3        8.86        0.01      3.55 o 
  -6   3   3       77.03       97.21      5.89 o 
  -5   3   3       19.48       11.25      4.94 o 
  -4   3   3        5.43        0.78      1.86 o 
  -3   3   3      254.93      286.02      6.30 o 
  -2   3   3      583.60      578.33      8.00 o 
  -1   3   3      700.96      757.23      9.15 o 
   0   3   3     1340.69     1434.36     13.66 o 
   1   3   3      142.17      157.39      3.77 o 
   2   3   3        6.35        7.97      2.68 o 
   3   3   3     2298.67     2362.87     26.04 o 
   4   3   3     1301.87     1311.37     15.69 o 
   5   3   3      220.36      234.95      6.82 o 
   6   3   3      145.79      142.49      7.82 o 
   7   3   3        0.29        8.34      5.67 o 
   8   3   3        2.30       -7.68      8.31 o 
   9   3   3       98.91      107.44     14.63 o 
  10   3   3       31.81       24.17     12.01 o 
  11   3   3        0.68       -2.40     13.91 o 
  12   3   3        0.31      -15.50     15.50 o 
 -13   4   3        9.76        2.27     24.87 o 
 -12   4   3       72.02       43.22     14.53 o 
 -11   4   3        0.99        0.83     11.35 o 
 -10   4   3       72.34       33.68     12.28 o 
  -9   4   3      208.01      232.26     18.74 o 
  -8   4   3      120.67      124.41      7.53 o 
  -7   4   3       82.32       81.10      5.72 o 
  -6   4   3     1308.33     1274.38     16.81 o 
  -5   4   3      382.38      351.32      8.62 o 
  -4   4   3      920.23      913.97     10.57 o 
  -3   4   3     2765.35     2778.26     26.52 o 
  -2   4   3     3377.58     3363.68     37.06 o 
  -1   4   3     2617.15     2530.42     23.89 o 
   0   4   3     1867.04     1825.53     18.03 o 
   1   4   3     1059.96     1116.03     12.04 o 
   2   4   3     7019.72     6942.20     66.41 o 
   3   4   3     1575.11     1617.65     17.72 o 
   4   4   3       53.32       50.42      4.99 o 
   5   4   3     2633.41     2556.47     35.09 o 
   6   4   3     2124.94     2028.73     30.49 o 
   7   4   3       95.19      109.01     11.73 o 
   8   4   3        7.24       12.69      9.48 o 
   9   4   3      128.09      110.61     17.31 o 
  10   4   3        0.75        5.57     11.91 o 
  11   4   3        1.29        7.59     15.11 o 
 -13   5   3        1.48      -16.80     25.96 o 
 -12   5   3        3.58      -13.07     13.36 o 
 -11   5   3        6.64       -9.16     12.40 o 
 -10   5   3       11.60       10.77     11.23 o 
  -9   5   3       15.30       12.20     10.66 o 
  -8   5   3       25.57       25.36     10.19 o 
  -7   5   3     1450.06     1459.52     32.53 o 
  -6   5   3       89.78      102.37      5.62 o 
  -5   5   3      267.14      289.10      6.85 o 
  -4   5   3     1789.54     1739.38     25.06 o 
  -3   5   3      543.64      593.92     16.06 o 
  -2   5   3      766.43      740.00     14.31 o 
  -1   5   3     5221.14     5247.72     46.08 o 
   0   5   3      761.55      786.52     10.41 o 
   1   5   3     7009.96     6970.26     58.86 o 
   2   5   3      434.39      463.03      7.46 o 
   3   5   3        2.55        4.96      3.40 o 
   4   5   3     3771.47     3634.30     46.22 o 
   5   5   3     1267.14     1226.70     21.80 o 
   6   5   3       67.60       56.10     12.02 o 
   7   5   3       95.20      107.84     15.22 o 
   8   5   3      100.37      102.54     12.82 o 
   9   5   3       82.99       87.27     18.89 o 
  10   5   3        8.45       19.86     16.51 o 
  11   5   3       43.66       60.24     20.85 o 
 -12   6   3       19.51        2.24     18.79 o 
 -11   6   3       11.21        0.36     13.97 o 
 -10   6   3       53.89       40.01     13.78 o 
  -9   6   3       57.11       61.30     13.14 o 
  -8   6   3        0.37        3.52      9.89 o 
  -7   6   3       24.12       20.58      9.92 o 
  -6   6   3       47.95       38.87      6.21 o 
  -5   6   3       46.57       49.93      6.35 o 
  -4   6   3      244.25      243.86     13.72 o 
  -3   6   3       26.19       21.93      4.99 o 
  -2   6   3      369.42      361.78     22.42 o 
  -1   6   3      155.64      153.47      6.52 o 
   0   6   3     1060.24     1148.52     16.32 o 
   1   6   3       19.38       18.50      3.56 o 
   2   6   3       49.08       53.01      4.76 o 
   3   6   3     1132.87     1170.22     20.60 o 
   4   6   3      160.27      159.17      8.80 o 
   5   6   3      358.53      347.61     25.26 o 
   6   6   3      185.55      168.71     18.08 o 
   7   6   3        0.01        2.57     12.61 o 
   8   6   3      197.24      176.04     21.60 o 
   9   6   3        7.03       25.85     16.68 o 
  10   6   3        2.90        2.71     16.73 o 
  11   6   3        7.56       -4.39     17.83 o 
 -11   7   3       15.31       17.23     15.74 o 
 -10   7   3       23.91        3.05     14.72 o 
  -9   7   3       37.98       33.77     13.00 o 
  -8   7   3      103.24      126.15     14.86 o 
  -7   7   3      485.36      479.10     24.31 o 
  -6   7   3       18.59       31.92      9.57 o 
  -5   7   3      405.00      433.95     16.63 o 
  -4   7   3      519.08      501.96     30.58 o 
  -3   7   3        0.59        1.67      6.57 o 
  -2   7   3     1606.07     1628.60     29.16 o 
  -1   7   3      561.46      567.80     15.91 o 
   0   7   3      463.58      483.39     18.61 o 
   1   7   3     2115.77     2121.87     41.38 o 
   2   7   3      202.26      153.84     24.58 o 
   3   7   3      743.59      845.30     51.97 o 
   4   7   3      424.88      449.17     22.64 o 
   5   7   3       66.81       51.69     11.00 o 
   6   7   3      154.26      183.87     19.20 o 
   7   7   3       19.89       43.36     15.59 o 
   8   7   3        2.85       -5.81     13.91 o 
   9   7   3        0.55       -2.09     17.23 o 
  10   7   3        6.50       29.35     19.48 o 
 -10   8   3       14.78       -3.13     13.75 o 
  -9   8   3       20.10        1.41     12.53 o 
  -8   8   3        0.75       -8.70     11.82 o 
  -7   8   3        0.17        1.94     10.41 o 
  -6   8   3       87.65       96.24     23.86 o 
  -5   8   3      206.77      209.32     15.27 o 
  -4   8   3       12.93       29.55     10.19 o 
  -3   8   3      437.36      430.80     28.03 o 
  -2   8   3     1164.97     1162.59     37.12 o 
  -1   8   3      117.76      132.41     15.99 o 
   0   8   3      358.72      391.71     33.86 o 
   1   8   3      116.54      113.19     14.79 o 
   2   8   3       79.50      106.02     24.18 o 
   3   8   3        4.64      -16.24     16.24 o 
   4   8   3        9.08       21.19     22.01 o 
   5   8   3       51.31       43.03     22.66 o 
   6   8   3       55.92       44.54     25.27 o 
   7   8   3        9.59      -12.72     21.94 o 
   8   8   3        7.55       11.52     27.35 o 
   9   8   3       10.37       12.76     17.96 o 
  -9   9   3        0.44       17.54     26.90 o 
  -8   9   3       15.99      -13.07     23.52 o 
  -7   9   3       15.64       42.83     26.37 o 
  -6   9   3        4.48        4.56     21.60 o 
  -5   9   3      118.48      150.47     30.80 o 
  -4   9   3      107.93      131.59     18.37 o 
  -3   9   3       87.44       86.92     24.00 o 
  -2   9   3      102.08      120.86     17.77 o 
  -1   9   3      203.83      237.47     20.83 o 
   0   9   3       33.27        3.10     12.99 o 
   1   9   3       26.73       29.37     21.92 o 
   2   9   3        5.91       22.85     20.87 o 
   3   9   3      165.53      181.87     31.45 o 
   4   9   3        0.72      -16.37     19.89 o 
   5   9   3        5.83        1.32     24.70 o 
   6   9   3       57.43       28.90     26.34 o 
   7   9   3        2.00      -24.86     24.86 o 
   8   9   3        1.53       50.13     29.75 o 
  -8  10   3       74.11      101.99     33.23 o 
  -7  10   3        9.41        7.63     26.57 o 
  -6  10   3       71.90       78.29     30.97 o 
  -5  10   3       51.62       34.46     27.33 o 
  -4  10   3        4.77       20.56     24.77 o 
  -3  10   3       61.76       76.85     17.70 o 
  -2  10   3        2.57       -9.09     13.84 o 
  -1  10   3      113.64       84.15     17.81 o 
   0  10   3      173.99      192.88     31.20 o 
   1  10   3       31.83       -1.91     22.09 o 
   2  10   3       56.97       32.25     25.66 o 
   3  10   3      194.78      215.65     34.72 o 
   4  10   3       24.99       67.94     29.17 o 
   5  10   3       14.23       24.88     28.47 o 
   6  10   3       20.85      -11.02     25.16 o 
   7  10   3        1.57       -6.71     28.23 o 
  -6  11   3       60.16       24.70     30.46 o 
  -5  11   3       50.04       94.74     32.23 o 
  -4  11   3       11.44        0.50     24.02 o 
  -3  11   3       13.12      -22.15     22.15 o 
  -2  11   3       13.40       13.02     16.44 o 
  -1  11   3        8.41       19.04     24.27 o 
   0  11   3       37.03       22.95     24.65 o 
   1  11   3        6.35       36.49     25.32 o 
   2  11   3       58.82       61.02     28.80 o 
   3  11   3       11.49      -25.90     25.90 o 
   4  11   3       24.03       11.93     28.40 o 
   5  11   3        4.95      -28.87     28.87 o 
  -3  12   3       15.16       -6.05     26.44 o 
  -1  12   3        0.45        9.77     25.26 o 
   0  12   3        5.56      -24.84     24.84 o 
   1  12   3       22.81       15.62     28.27 o 
   2  12   3       29.62       81.05     31.95 o 
 -14   0   4       29.71       59.40     27.55 o 
 -13   0   4       16.41       20.94     17.08 o 
 -12   0   4      672.89      710.60     22.52 o 
 -11   0   4      568.05      573.30     24.63 o 
 -10   0   4       12.17       18.58      9.22 o 
  -9   0   4      746.99      726.21     35.32 o 
  -8   0   4      545.79      542.41     18.10 o 
  -7   0   4     2915.63     2958.34     42.12 o 
  -6   0   4     3413.47     3439.56     52.86 o 
  -5   0   4     1470.36     1347.80     31.86 o 
  -4   0   4    22637.99    22879.71    363.27 o 
  -3   0   4     6985.89     7080.42    164.99 o 
  -2   0   4     2760.70     2735.84     39.11 o 
  -1   0   4     4824.27     4988.59     48.31 o 
   0   0   4     5240.04     5309.14     47.94 o 
   1   0   4       87.85       93.93      3.33 o 
   2   0   4     1927.92     1943.44     22.34 o 
   3   0   4     5828.93     5730.87     59.00 o 
   4   0   4     1642.89     1572.59     24.47 o 
   5   0   4      344.54      355.74     11.21 o 
   6   0   4     1482.96     1461.06     25.05 o 
   7   0   4      645.87      640.76     19.25 o 
   8   0   4      283.93      293.31     30.77 o 
   9   0   4        2.58       18.54     16.83 o 
  10   0   4       11.74       54.44     20.95 o 
  11   0   4       49.22       52.58     24.50 o 
  12   0   4        2.48      -22.17     22.17 o 
 -14   1   4       11.88       24.11     23.57 o 
 -13   1   4       11.26        9.89     10.29 o 
 -12   1   4       90.33       83.35     11.01 o 
 -11   1   4       11.47        7.29      6.32 o 
 -10   1   4       44.82       40.41      6.52 o 
  -9   1   4       84.04       86.17      7.78 o 
  -8   1   4       66.65       67.52      5.37 o 
  -7   1   4     2236.20     2239.43     25.41 o 
  -6   1   4      433.34      460.20     10.93 o 
  -5   1   4      216.30      212.05      6.52 o 
  -4   1   4      282.54      287.99     11.17 o 
  -3   1   4      401.70      413.20      7.00 o 
  -2   1   4     2457.35     2445.04     28.02 o 
  -1   1   4      218.17      194.95      3.85 o 
   0   1   4       19.25       16.27      1.65 o 
   1   1   4     8649.16     8817.15     64.52 o 
   2   1   4       25.66       24.80      1.73 o 
   3   1   4      579.55      583.74      7.22 o 
   4   1   4      586.48      565.87      7.35 o 
   5   1   4       59.88       67.14      4.42 o 
   6   1   4       80.00       87.67      4.79 o 
   7   1   4        8.22        8.35      4.97 o 
   8   1   4      190.92      186.36     22.59 o 
   9   1   4       17.50       40.15     13.38 o 
  10   1   4        9.41       28.16     13.63 o 
  11   1   4        3.55        5.87     13.64 o 
  12   1   4        0.12       12.50     18.03 o 
 -14   2   4       10.71        4.24     23.23 o 
 -13   2   4        5.02       -8.21     10.54 o 
 -12   2   4      145.46      136.97     12.47 o 
 -11   2   4       23.02       15.96      8.70 o 
 -10   2   4      209.44      220.15      9.89 o 
  -9   2   4      832.00      798.02     16.64 o 
  -8   2   4      531.64      535.73     10.24 o 
  -7   2   4      347.57      349.56      8.46 o 
  -6   2   4     1111.02     1153.27     16.14 o 
  -5   2   4     1176.04     1122.74     15.25 o 
  -4   2   4      991.49      958.27     13.08 o 
  -3   2   4      467.65      469.41      7.11 o 
  -2   2   4       11.64       16.14      2.76 o 
  -1   2   4     1652.95     1633.67     16.46 o 
   0   2   4     1205.05     1255.18     12.08 o 
   1   2   4      673.43      714.91      9.67 o 
   2   2   4     5058.46     5337.81     45.71 o 
   3   2   4      426.03      424.46      8.67 o 
   4   2   4      811.15      841.84     12.09 o 
   5   2   4      589.48      588.22      7.69 o 
   6   2   4      109.74      101.54      7.16 o 
   7   2   4      326.36      332.88     18.10 o 
   8   2   4       35.10       53.81     16.36 o 
   9   2   4        7.43        0.57     10.03 o 
  10   2   4        1.08       -2.40     16.86 o 
  11   2   4        1.19       -9.92     14.89 o 
  12   2   4        5.42        1.56     22.69 o 
 -13   3   4        7.92       14.48     13.43 o 
 -12   3   4        0.38       -6.28      9.80 o 
 -11   3   4       30.60       28.59     12.84 o 
 -10   3   4      382.79      421.56     16.14 o 
  -9   3   4       86.63       93.05      6.61 o 
  -8   3   4       92.73       86.68      5.71 o 
  -7   3   4     2028.82     1964.76     40.53 o 
  -6   3   4      137.94      137.38      6.26 o 
  -5   3   4     5670.92     5689.35     52.99 o 
  -4   3   4     2289.42     2136.80     22.47 o 
  -3   3   4     1895.48     2054.22     21.41 o 
  -2   3   4     7803.35     7663.42     70.18 o 
  -1   3   4      524.83      537.70      8.22 o 
   0   3   4      774.11      839.45     11.05 o 
   1   3   4    12129.03    12179.37     93.44 o 
   2   3   4        9.73       10.89      2.20 o 
   3   3   4       45.18       46.29      3.87 o 
   4   3   4     2923.49     2874.06     29.49 o 
   5   3   4        2.75        5.88      3.17 o 
   6   3   4       23.19       16.84      5.17 o 
   7   3   4      208.65      200.13     17.44 o 
   8   3   4      270.04      249.22     27.33 o 
   9   3   4      292.86      316.94     19.77 o 
  10   3   4        9.08       17.58     11.61 o 
  11   3   4       35.13       33.15     16.50 o 
  12   3   4       16.63       46.14     24.91 o 
 -13   4   4      129.68      157.16     24.87 o 
 -12   4   4       16.88       55.84     14.55 o 
 -11   4   4        0.21        4.50     11.41 o 
 -10   4   4       12.92       37.57     11.83 o 
  -9   4   4      215.54      231.33     11.53 o 
  -8   4   4      265.72      264.44      9.30 o 
  -7   4   4      389.43      385.53     10.71 o 
  -6   4   4       21.28       25.36      4.68 o 
  -5   4   4      862.41      864.08     13.40 o 
  -4   4   4     1887.38     1817.85     17.36 o 
  -3   4   4      781.86      892.92     11.81 o 
  -2   4   4      488.64      492.57      6.96 o 
  -1   4   4     1659.70     1732.16     18.48 o 
   0   4   4       32.97       47.77      3.10 o 
   1   4   4       45.61       50.98      3.07 o 
   2   4   4       35.55       32.47      2.68 o 
   3   4   4        6.54       16.92      3.72 o 
   4   4   4        2.19        0.98      3.65 o 
   5   4   4        1.60       -3.95      4.54 o 
   6   4   4     3026.29     2929.52     46.16 o 
   7   4   4       32.56       48.96     10.24 o 
   8   4   4      149.97      108.09     13.28 o 
   9   4   4      116.57      109.47     14.37 o 
  10   4   4       52.07       59.67     14.24 o 
  11   4   4       23.54       28.26     16.76 o 
 -13   5   4        1.16       28.39     29.29 o 
 -12   5   4        4.56      -10.09     13.63 o 
 -11   5   4        3.14       13.44     12.42 o 
 -10   5   4       30.99       20.02     11.48 o 
  -9   5   4        4.68        6.93     14.85 o 
  -8   5   4      291.81      300.87     14.67 o 
  -7   5   4      103.37      120.12     14.13 o 
  -6   5   4      165.99      170.17      6.65 o 
  -5   5   4     1428.63     1436.66     21.58 o 
  -4   5   4      803.97      794.69     15.29 o 
  -3   5   4      776.64      800.33     15.42 o 
  -2   5   4     3156.93     3215.63     37.30 o 
  -1   5   4      309.42      304.34      6.92 o 
   0   5   4      356.13      367.04      7.06 o 
   1   5   4       83.45       84.92      6.79 o 
   2   5   4       47.02       45.89      3.34 o 
   3   5   4      231.68      250.19      9.48 o 
   4   5   4      155.02      163.90     10.33 o 
   5   5   4      515.42      477.75     15.73 o 
   6   5   4       72.55       91.85     11.25 o 
   7   5   4      591.95      559.28     21.84 o 
   8   5   4       85.43       52.10     14.62 o 
   9   5   4        0.77        2.41     22.49 o 
  10   5   4       25.12       34.15     17.72 o 
  11   5   4        2.35       -1.47     17.08 o 
 -12   6   4       47.84       41.90     21.96 o 
 -11   6   4       33.28       31.62     15.24 o 
 -10   6   4        6.05        0.91     12.25 o 
  -9   6   4      259.62      224.41     27.46 o 
  -8   6   4      235.07      232.55     17.08 o 
  -7   6   4      184.54      214.25     22.12 o 
  -6   6   4      643.04      633.28     16.94 o 
  -5   6   4     1319.89     1294.57     30.15 o 
  -4   6   4      757.21      722.19     18.14 o 
  -3   6   4      782.85      759.96     20.80 o 
  -2   6   4      136.84      131.28      7.81 o 
  -1   6   4     3243.83     3317.50     42.70 o 
   0   6   4     2368.57     2398.92     28.17 o 
   1   6   4        1.15        3.90      3.67 o 
   2   6   4     1913.80     1969.65     26.49 o 
   3   6   4     1623.08     1623.14     25.89 o 
   4   6   4       20.32        3.85      3.49 o 
   5   6   4       12.17        9.62      8.61 o 
   6   6   4      508.46      578.60     36.47 o 
   7   6   4       98.18       93.95     17.75 o 
   8   6   4      275.05      239.01     32.18 o 
   9   6   4       43.18       40.17     17.97 o 
  10   6   4       51.76       77.65     20.23 o 
  11   6   4       28.88       52.12     31.74 o 
 -11   7   4        7.54        4.72     13.79 o 
 -10   7   4       47.75       60.54     15.55 o 
  -9   7   4       11.26        4.47     23.10 o 
  -8   7   4      161.99      139.16     22.86 o 
  -7   7   4      139.41      137.81     14.53 o 
  -6   7   4       12.86       21.62      8.29 o 
  -5   7   4       78.55       89.07     10.63 o 
  -4   7   4       12.01        7.91      6.99 o 
  -3   7   4        1.94       -2.47      6.55 o 
  -2   7   4        1.98       -5.73      7.01 o 
  -1   7   4       58.90       51.83      7.34 o 
   0   7   4     1337.47     1329.38     25.22 o 
   1   7   4       26.15       22.63      8.36 o 
   2   7   4      129.09      148.16     24.87 o 
   3   7   4        2.12        2.25      9.21 o 
   4   7   4      171.91      213.42     18.16 o 
   5   7   4      138.64      127.47     16.85 o 
   6   7   4        5.38       -7.24     12.76 o 
   7   7   4        3.06        3.16     13.52 o 
   8   7   4       27.50       11.77     15.65 o 
   9   7   4        0.05        3.97     15.62 o 
  10   7   4       23.08       23.67     19.20 o 
 -10   8   4        3.73        9.82     14.18 o 
  -9   8   4       36.59       41.17     14.27 o 
  -8   8   4       10.07        4.96     11.84 o 
  -7   8   4        0.84       -8.61     11.86 o 
  -6   8   4      154.02      168.62     14.94 o 
  -5   8   4        4.01       -2.55      8.65 o 
  -4   8   4       89.05       79.46     11.77 o 
  -3   8   4      692.36      646.17     28.95 o 
  -2   8   4      106.41      115.60     16.13 o 
  -1   8   4       20.75        3.48     10.75 o 
   0   8   4      634.51      642.63     36.73 o 
   1   8   4        7.16       -4.60     17.24 o 
   2   8   4      134.15      157.39     27.06 o 
   3   8   4       62.09       79.53     25.63 o 
   4   8   4       62.95       32.36     21.86 o 
   5   8   4      389.09      355.94     39.80 o 
   6   8   4       24.41       24.44     24.53 o 
   7   8   4        1.85      -13.94     22.78 o 
   8   8   4       56.62       92.58     32.85 o 
   9   8   4        0.26       23.36     30.42 o 
  -9   9   4        3.25       50.33     27.11 o 
  -8   9   4       34.14        4.03     25.52 o 
  -7   9   4       68.17       12.61     24.99 o 
  -6   9   4        1.91       17.72     23.51 o 
  -5   9   4      125.35      116.57     28.78 o 
  -4   9   4       74.63       87.71     16.98 o 
  -3   9   4        1.68       -1.79     13.17 o 
  -2   9   4       46.08       56.73     15.57 o 
  -1   9   4        3.40        2.58     10.89 o 
   0   9   4        8.70        3.73     18.91 o 
   1   9   4      268.90      258.95     32.63 o 
   2   9   4       54.37       47.22     24.31 o 
   3   9   4        0.80        4.21     23.30 o 
   4   9   4       27.52       73.56     25.88 o 
   5   9   4       17.49       -3.82     22.86 o 
   6   9   4        8.16       15.21     26.86 o 
   7   9   4        0.73       -9.38     24.02 o 
   8   9   4        0.28       -2.45     29.49 o 
  -8  10   4       22.50       33.81     30.27 o 
  -7  10   4        3.03       27.04     26.23 o 
  -6  10   4        0.46       -0.36     24.27 o 
  -5  10   4       18.95      -12.63     24.26 o 
  -4  10   4      122.23      164.32     32.08 o 
  -3  10   4       16.31       -8.63     24.44 o 
  -2  10   4        0.48       18.90     15.40 o 
  -1  10   4       60.49       11.85     19.14 o 
   0  10   4       22.29       65.07     23.41 o 
   1  10   4        0.10       -9.24     22.22 o 
   2  10   4        9.69       17.26     25.43 o 
   3  10   4        1.28       -3.71     25.56 o 
   4  10   4       52.13        5.82     26.07 o 
   5  10   4       14.16        7.35     25.92 o 
   6  10   4       17.24        0.39     26.74 o 
  -6  11   4        5.77       55.04     30.24 o 
  -5  11   4        3.90        2.00     27.12 o 
  -4  11   4       16.86      -22.89     22.89 o 
  -3  11   4        6.61       10.23     26.43 o 
  -2  11   4       81.88       84.84     24.71 o 
  -1  11   4       77.80       76.24     27.46 o 
   0  11   4       33.74       39.86     27.08 o 
   1  11   4       31.95       41.55     27.84 o 
   2  11   4       12.00      -11.84     25.68 o 
   3  11   4       30.02       28.79     28.35 o 
   4  11   4        6.76       25.54     30.26 o 
   5  11   4        0.34       -7.24     28.35 o 
  -1  12   4       11.83        6.78     25.76 o 
   0  12   4        6.96       20.27     28.67 o 
   1  12   4        0.03       31.47     28.68 o 
 -14   1   5        0.54       29.72     16.77 o 
 -13   1   5       65.03       81.77     12.35 o 
 -12   1   5       14.02       17.44      8.39 o 
 -11   1   5       64.94       49.07      7.22 o 
 -10   1   5     1225.11     1254.17     20.20 o 
  -9   1   5       84.28       79.09      6.18 o 
  -8   1   5      859.33      874.23     14.84 o 
  -7   1   5     1427.92     1435.52     22.37 o 
  -6   1   5       70.73       78.46      6.08 o 
  -5   1   5     8382.68     8240.55     79.53 o 
  -4   1   5     1051.18     1069.53     13.96 o 
  -3   1   5       19.04       15.64      2.46 o 
  -2   1   5    14500.87    14759.80    121.62 o 
  -1   1   5      251.11      252.48      3.87 o 
   0   1   5       64.16       65.92      2.57 o 
   1   1   5     5459.90     5478.48     41.03 o 
   2   1   5      159.36      143.49      3.23 o 
   3   1   5      980.32      972.58      9.40 o 
   4   1   5      982.63      980.63     11.68 o 
   5   1   5      330.58      312.09      7.97 o 
   6   1   5      871.30      863.17     17.50 o 
   7   1   5      110.94      102.17     16.30 o 
   8   1   5      177.21      156.30     17.44 o 
   9   1   5      548.29      536.91     33.53 o 
  10   1   5       54.82       45.85     14.80 o 
  11   1   5       42.91       38.52     17.22 o 
  12   1   5       10.75       -0.14     23.32 o 
 -14   2   5        0.17       -5.35     16.65 o 
 -13   2   5        1.73       -3.01      9.37 o 
 -12   2   5      106.37      110.43     12.12 o 
 -11   2   5       89.39       89.94      8.17 o 
 -10   2   5     1051.53     1056.70     18.47 o 
  -9   2   5      300.16      307.40      8.43 o 
  -8   2   5      282.75      285.38      8.48 o 
  -7   2   5     3208.44     3214.48     33.67 o 
  -6   2   5       48.92       37.37      4.31 o 
  -5   2   5      983.76      979.13     14.19 o 
  -4   2   5      907.69      842.51     12.68 o 
  -3   2   5     3035.34     3000.17     27.54 o 
  -2   2   5      366.97      402.04      5.73 o 
  -1   2   5     2333.29     2478.28     22.41 o 
   0   2   5     5116.60     4963.29     41.65 o 
   1   2   5      231.04      219.07      4.37 o 
   2   2   5      511.96      530.18      8.16 o 
   3   2   5     8386.95     8266.33     65.95 o 
   4   2   5      831.67      860.84     15.95 o 
   5   2   5      925.40      885.20     12.39 o 
   6   2   5      775.93      726.29     21.38 o 
   7   2   5      187.23      209.91     15.04 o 
   8   2   5      278.39      289.78     17.83 o 
   9   2   5       39.46       42.72     14.15 o 
  10   2   5       11.73        5.19     13.28 o 
  11   2   5       10.09       11.98     15.84 o 
  12   2   5       18.04        0.36     24.00 o 
 -13   3   5       19.72       15.66     13.47 o 
 -12   3   5       60.66       67.85     10.91 o 
 -11   3   5       21.30       23.12      8.41 o 
 -10   3   5      120.73      109.60      7.45 o 
  -9   3   5        5.38        3.77      3.64 o 
  -8   3   5      378.97      396.72     10.09 o 
  -7   3   5      478.30      475.63     14.33 o 
  -6   3   5      174.47      173.99      6.47 o 
  -5   3   5       25.49       42.37      5.00 o 
  -4   3   5       26.95       29.17      2.76 o 
  -3   3   5      431.89      439.60      7.44 o 
  -2   3   5      329.16      359.48      6.49 o 
  -1   3   5      544.71      633.75      8.85 o 
   0   3   5     2286.43     2501.62     22.30 o 
   1   3   5      180.19      224.90      7.40 o 
   2   3   5      330.61      337.46      6.96 o 
   3   3   5       24.08       28.05      2.56 o 
   4   3   5       25.90       45.21      8.39 o 
   5   3   5        0.25       -0.32      4.35 o 
   6   3   5       27.20       35.09      7.40 o 
   7   3   5      415.26      430.01     19.98 o 
   8   3   5       46.06       60.79     11.82 o 
   9   3   5       34.32       12.36     10.63 o 
  10   3   5        5.50        0.94     14.44 o 
  11   3   5       24.00       31.68     16.94 o 
  12   3   5        0.91        9.53     21.72 o 
 -13   4   5        3.94       -4.35     12.97 o 
 -12   4   5      164.83      157.17     18.29 o 
 -11   4   5        2.57        9.54     21.03 o 
 -10   4   5      137.03      144.95     15.12 o 
  -9   4   5       60.14       72.43      8.08 o 
  -8   4   5        3.10        3.37      5.00 o 
  -7   4   5     1184.97     1174.20     18.24 o 
  -6   4   5      107.97      125.95      6.05 o 
  -5   4   5      117.37      113.51      5.67 o 
  -4   4   5     3015.29     2972.69     30.64 o 
  -3   4   5     5916.02     6083.13     57.62 o 
  -2   4   5      211.35      216.24      6.12 o 
  -1   4   5     3427.09     3542.75     31.87 o 
   0   4   5     5147.60     5086.38     42.06 o 
   1   4   5       41.32       58.38      3.37 o 
   2   4   5     2600.70     2610.72     25.84 o 
   3   4   5     1547.26     1497.98     17.41 o 
   4   4   5      579.57      546.86     11.18 o 
   5   4   5      460.48      477.40     13.27 o 
   6   4   5       90.14       89.74     11.18 o 
   7   4   5      186.73      172.28     23.62 o 
   8   4   5       20.18       32.73     11.24 o 
   9   4   5        9.37       31.52     12.06 o 
  10   4   5        3.57       15.46     12.33 o 
  11   4   5       14.30       37.47     23.18 o 
 -13   5   5       14.60       58.81     29.94 o 
 -12   5   5       61.83       73.46     15.90 o 
 -11   5   5        9.57        4.59     12.20 o 
 -10   5   5      201.77      174.62     17.06 o 
  -9   5   5      142.78      146.42     17.97 o 
  -8   5   5       28.82       47.35      8.75 o 
  -7   5   5      383.89      350.69     26.31 o 
  -6   5   5      366.93      329.94     13.31 o 
  -5   5   5     1016.04      989.68     15.65 o 
  -4   5   5      162.29      147.53      7.49 o 
  -3   5   5      527.61      521.28     13.92 o 
  -2   5   5     1152.08     1072.84     16.88 o 
  -1   5   5      129.33      150.38      5.05 o 
   0   5   5      112.41      127.24      5.28 o 
   1   5   5     3063.47     2971.46     28.63 o 
   2   5   5     1388.55     1332.73     23.08 o 
   3   5   5      227.63      220.90      8.85 o 
   4   5   5     2378.54     2273.89     33.57 o 
   5   5   5       84.85      100.71     12.50 o 
   6   5   5      204.81      228.14     15.49 o 
   7   5   5        6.36        4.04      9.24 o 
   8   5   5      201.60      196.76     16.58 o 
   9   5   5       14.68       19.87     16.11 o 
  10   5   5        1.31        6.48     17.62 o 
 -12   6   5        5.57        6.25     14.86 o 
 -11   6   5       25.89       53.75     14.63 o 
 -10   6   5        8.38       16.78     12.96 o 
  -9   6   5        5.08       16.99     12.37 o 
  -8   6   5       76.25       80.09     14.67 o 
  -7   6   5       72.17       79.63     11.51 o 
  -6   6   5      473.01      464.09     27.75 o 
  -5   6   5       17.81        8.60      7.05 o 
  -4   6   5        1.29        4.56      6.10 o 
  -3   6   5       22.85       18.13      6.41 o 
  -2   6   5        7.95       15.83      5.23 o 
  -1   6   5      324.70      329.08     12.27 o 
   0   6   5      310.91      313.88      9.84 o 
   1   6   5       83.17      101.85      6.34 o 
   2   6   5     1163.96     1125.63     27.16 o 
   3   6   5       46.79       40.05      6.83 o 
   4   6   5       21.30       32.02      7.31 o 
   5   6   5       95.27      102.90     12.44 o 
   6   6   5       66.68       63.39     15.33 o 
   7   6   5      125.82      125.54     22.36 o 
   8   6   5       14.61       18.07     15.29 o 
   9   6   5        1.34       10.61     16.13 o 
  10   6   5       14.52       -0.10     17.58 o 
 -11   7   5       28.19       27.08     15.76 o 
 -10   7   5       25.16       37.46     15.78 o 
  -9   7   5        1.12        7.78     11.31 o 
  -8   7   5      158.02      144.05     15.51 o 
  -7   7   5       21.74       25.29      8.94 o 
  -6   7   5        1.47        6.67      7.25 o 
  -5   7   5      389.59      391.26     16.17 o 
  -4   7   5      265.53      251.25     13.32 o 
  -3   7   5       65.82       77.42      8.88 o 
  -2   7   5      899.77      950.93     21.65 o 
  -1   7   5      246.44      244.66     11.95 o 
   0   7   5       71.70       79.18      9.81 o 
   1   7   5      367.43      424.68     50.85 o 
   2   7   5      637.49      572.29     39.52 o 
   3   7   5       32.65       38.32     20.08 o 
   4   7   5      375.76      359.35     23.50 o 
   5   7   5      143.78      148.09     17.91 o 
   6   7   5      392.90      361.64     26.45 o 
   7   7   5      115.84      115.68     19.93 o 
   8   7   5        0.09        5.06     14.44 o 
   9   7   5       38.01       66.36     20.08 o 
  10   7   5       41.26       52.39     34.19 o 
 -11   8   5       48.99      109.57     23.49 o 
 -10   8   5       12.74        0.02     13.79 o 
  -9   8   5        3.87        0.37     12.43 o 
  -8   8   5       95.65       86.11     16.67 o 
  -7   8   5      115.78      119.95     14.09 o 
  -6   8   5       27.72       28.18     11.75 o 
  -5   8   5      110.92      109.36     26.33 o 
  -4   8   5       58.79       56.14     11.93 o 
  -3   8   5      188.43      182.43     22.71 o 
  -2   8   5       29.62       26.24     16.76 o 
  -1   8   5      121.26      101.17     29.60 o 
   0   8   5       77.52      116.75     15.09 o 
   1   8   5      176.09      162.31     27.07 o 
   2   8   5       11.82       11.88     21.02 o 
   3   8   5      314.83      372.91     38.45 o 
   4   8   5       61.09       68.39     25.37 o 
   5   8   5        1.65        9.87     22.93 o 
   6   8   5       37.78       35.84     24.83 o 
   7   8   5        1.04      -21.61     25.05 o 
   8   8   5       45.15       45.70     29.31 o 
   9   8   5       14.90        5.78     31.00 o 
  -9   9   5        1.44      -22.98     25.97 o 
  -8   9   5        4.33       28.25     26.64 o 
  -7   9   5       19.52       -1.91     22.54 o 
  -6   9   5        8.97        8.92     23.21 o 
  -5   9   5        4.50       18.99     16.69 o 
  -4   9   5       47.20       51.04     16.21 o 
  -3   9   5       92.07       94.35     17.69 o 
  -2   9   5        4.80       28.25     14.69 o 
  -1   9   5        2.29        4.84     13.70 o 
   0   9   5      163.81      185.42     29.32 o 
   1   9   5       10.79       17.09     22.50 o 
   2   9   5        1.05        3.01     22.46 o 
   3   9   5        0.42      -20.84     20.84 o 
   4   9   5       38.26       41.76     25.12 o 
   5   9   5        0.57       20.79     24.31 o 
   6   9   5        9.94       28.39     27.68 o 
   7   9   5       48.34       -3.36     28.58 o 
  -8  10   5        8.34       -7.07     27.67 o 
  -7  10   5       31.76       45.88     30.29 o 
  -6  10   5      102.75      120.02     33.13 o 
  -5  10   5        0.40      -15.91     21.33 o 
  -4  10   5      104.76       86.38     19.12 o 
  -3  10   5       91.00      102.19     19.60 o 
  -2  10   5        0.05       16.87     15.46 o 
  -1  10   5       47.41       66.98     25.15 o 
   0  10   5       52.58       71.88     26.69 o 
   1  10   5        0.35        4.61     24.39 o 
   2  10   5       88.30      109.46     31.17 o 
   3  10   5        1.58       18.93     24.30 o 
   4  10   5       13.03       39.46     28.11 o 
   5  10   5       16.20        2.42     26.64 o 
   6  10   5        2.51       -9.76     27.89 o 
  -6  11   5        2.06      -27.03     27.03 o 
  -5  11   5        1.36       51.96     30.20 o 
  -4  11   5        3.27       24.44     26.72 o 
  -3  11   5       12.82       17.51     34.83 o 
  -2  11   5       64.57       68.99     27.40 o 
  -1  11   5       30.69       43.26     26.59 o 
   0  11   5        5.91       10.20     25.62 o 
   1  11   5       73.66       79.06     28.22 o 
   2  11   5       39.64       88.15     31.96 o 
   3  11   5        0.12      -26.27     26.27 o 
   4  11   5       35.34       38.70     28.78 o 
  -2  12   5        0.02      -10.29     24.52 o 
  -1  12   5       12.56        8.15     26.99 o 
   0  12   5        5.34        8.47     28.08 o 
 -14   0   6       64.86       84.68     32.36 o 
 -13   0   6       27.73       25.90     15.39 o 
 -12   0   6        2.79       -7.56      8.88 o 
 -11   0   6      107.42      103.23     11.02 o 
 -10   0   6     1477.85     1459.01     29.28 o 
  -9   0   6       22.22       17.47      8.03 o 
  -8   0   6      776.13      763.73     21.18 o 
  -7   0   6      222.31      205.56     11.95 o 
  -6   0   6     2306.27     2084.11     62.36 o 
  -5   0   6     1255.50     1407.54     26.36 o 
  -4   0   6     1653.71     2017.04     38.03 o 
  -3   0   6    18849.93    18835.29    242.92 o 
  -2   0   6      793.81      781.55     16.38 o 
  -1   0   6     8541.83     8721.12     85.75 o 
   0   0   6    13980.35    14051.73    135.64 o 
   1   0   6     3768.48     3671.89     39.96 o 
   2   0   6     2797.07     2667.46     30.65 o 
   3   0   6     4488.92     4511.24     48.75 o 
   4   0   6     1261.04     1272.71     19.34 o 
   5   0   6     2801.84     2717.76     73.20 o 
   6   0   6        5.15       -7.82      7.82 o 
   7   0   6      152.02      112.48     21.76 o 
   8   0   6      421.58      462.96     36.04 o 
   9   0   6      189.18      189.15     29.73 o 
  10   0   6       95.16       67.75     25.29 o 
  11   0   6       32.83       36.63     25.71 o 
 -14   1   6        0.38        5.91     12.28 o 
 -13   1   6       62.03       65.92     17.22 o 
 -12   1   6       19.76       18.69      7.39 o 
 -11   1   6        0.59        1.14      6.16 o 
 -10   1   6       87.14       86.66      6.92 o 
  -9   1   6      600.43      597.27     12.40 o 
  -8   1   6      650.98      638.10     13.93 o 
  -7   1   6       71.81       77.75      6.08 o 
  -6   1   6        3.85       -0.21      3.72 o 
  -5   1   6     6279.85     6489.11     64.35 o 
  -4   1   6      652.70      673.59     11.42 o 
  -3   1   6      267.52      303.51      5.97 o 
  -2   1   6     5160.13     5170.26     42.35 o 
  -1   1   6     2648.22     2738.28     21.07 o 
   0   1   6     1747.55     1825.68     16.61 o 
   1   1   6     1680.73     1775.24     15.01 o 
   2   1   6       63.99       75.03      2.82 o 
   3   1   6     1584.70     1660.66     14.61 o 
   4   1   6        4.62        4.67      2.90 o 
   5   1   6      348.52      356.78      7.19 o 
   6   1   6      431.10      452.01     20.16 o 
   7   1   6       11.69       15.57      8.68 o 
   8   1   6       31.80       19.77     13.04 o 
   9   1   6       17.09       33.11     14.53 o 
  10   1   6       58.05       28.07     16.16 o 
  11   1   6       22.55        7.50     15.57 o 
 -14   2   6        7.67       -0.51     13.77 o 
 -13   2   6       16.41       19.38     10.17 o 
 -12   2   6      133.32      134.79     11.20 o 
 -11   2   6        8.90        3.60      6.51 o 
 -10   2   6       16.45       13.49      5.46 o 
  -9   2   6       32.29       34.06      4.90 o 
  -8   2   6       87.11       86.21      6.57 o 
  -7   2   6        5.28        0.30      3.77 o 
  -6   2   6      149.86      139.78      6.76 o 
  -5   2   6      502.37      528.26      9.39 o 
  -4   2   6     1335.09     1296.87     15.87 o 
  -3   2   6     6353.17     6580.03     56.31 o 
  -2   2   6      101.50      100.88      3.37 o 
  -1   2   6     2402.13     2493.85     23.30 o 
   0   2   6     1648.24     1585.65     15.03 o 
   1   2   6      765.16      811.41      8.88 o 
   2   2   6     2850.13     2865.44     26.03 o 
   3   2   6      292.18      288.73      5.97 o 
   4   2   6      281.60      264.61      7.68 o 
   5   2   6      724.02      668.23     17.81 o 
   6   2   6        3.80        5.43      9.25 o 
   7   2   6      207.98      220.93     18.93 o 
   8   2   6        1.29        0.56      9.66 o 
   9   2   6        0.61        7.09     12.86 o 
  10   2   6        2.86        0.36     14.54 o 
  11   2   6        9.21       12.66     16.11 o 
 -14   3   6        0.47       37.57     26.91 o 
 -13   3   6       13.53       28.03     16.29 o 
 -12   3   6       28.91       40.19     10.08 o 
 -11   3   6       13.08       13.47      6.59 o 
 -10   3   6      298.48      270.95     13.61 o 
  -9   3   6        6.07        6.67      5.35 o 
  -8   3   6     3173.04     3190.01     34.97 o 
  -7   3   6     1413.64     1406.63     18.80 o 
  -6   3   6       80.08       75.24      5.42 o 
  -5   3   6     8384.50     8311.18     82.03 o 
  -4   3   6      332.06      321.52      6.81 o 
  -3   3   6      213.84      225.68      5.70 o 
  -2   3   6    11340.35    11448.00     97.91 o 
  -1   3   6     3993.04     4304.50     39.69 o 
   0   3   6     4207.89     4058.41     44.77 o 
   1   3   6     5253.98     5441.12     44.05 o 
   2   3   6      974.88      928.29     12.19 o 
   3   3   6     2518.16     2413.49     24.28 o 
   4   3   6      878.81      860.04     14.31 o 
   5   3   6       40.46       41.40     11.66 o 
   6   3   6     1084.50     1116.68     56.62 o 
   7   3   6      211.92      199.22     15.71 o 
   8   3   6       41.74       19.46     12.66 o 
   9   3   6       49.90       38.67     15.76 o 
  10   3   6       25.48       35.34     29.53 o 
  11   3   6        5.01        2.78     16.12 o 
 -13   4   6        3.17      -17.34     17.34 o 
 -12   4   6        4.40       19.87     12.45 o 
 -11   4   6      137.37      145.42     16.15 o 
 -10   4   6       49.06       72.13     10.11 o 
  -9   4   6       15.56       10.40      5.63 o 
  -8   4   6       40.79       32.43      5.86 o 
  -7   4   6      592.05      617.45     12.15 o 
  -6   4   6        7.82        6.16      3.86 o 
  -5   4   6      112.59      118.74     10.39 o 
  -4   4   6      135.98      140.84      5.14 o 
  -3   4   6     1524.70     1404.18     17.22 o 
  -2   4   6       49.95       50.29      3.60 o 
  -1   4   6       18.83       16.44      2.75 o 
   0   4   6      727.19      660.79      9.23 o 
   1   4   6      260.65      266.86      7.64 o 
   2   4   6       29.58       33.27      2.97 o 
   3   4   6      550.51      547.33     10.14 o 
   4   4   6      411.47      373.94     18.76 o 
   5   4   6        1.54       -0.50      6.46 o 
   6   4   6       57.92       49.70     14.63 o 
   7   4   6       26.64       34.32     10.90 o 
   8   4   6        7.01       13.10     11.10 o 
   9   4   6       32.29       30.65     12.42 o 
  10   4   6        0.87       -9.62     15.04 o 
  11   4   6        9.69      -15.57     21.47 o 
 -13   5   6       16.02       -2.56     25.69 o 
 -12   5   6       11.71       14.87     13.59 o 
 -11   5   6       62.91      100.90     17.49 o 
 -10   5   6      125.85      122.12     15.23 o 
  -9   5   6        7.13       -1.74      7.04 o 
  -8   5   6      424.07      356.34     23.73 o 
  -7   5   6       70.75       78.42     10.79 o 
  -6   5   6      696.65      724.34     17.86 o 
  -5   5   6      841.44      848.92     19.87 o 
  -4   5   6      331.86      326.65     10.39 o 
  -3   5   6      319.18      321.73      9.63 o 
  -2   5   6      779.70      771.54     13.12 o 
  -1   5   6      124.39      115.57      5.09 o 
   0   5   6      393.37      431.89      8.72 o 
   1   5   6     1732.88     1737.49     19.32 o 
   2   5   6      562.61      557.35     12.83 o 
   3   5   6      175.60      187.31      9.69 o 
   4   5   6     1154.19     1112.24     24.58 o 
   5   5   6      222.67      202.50     12.64 o 
   6   5   6       62.84       54.39     10.91 o 
   7   5   6        4.21       15.21     14.96 o 
   8   5   6      109.64      106.96     19.51 o 
   9   5   6       34.63       30.64     17.63 o 
  10   5   6        0.26       30.20     42.28 o 
 -12   6   6        8.77       -8.58     13.68 o 
 -11   6   6        6.87       15.32     14.55 o 
 -10   6   6       91.26       99.95     15.28 o 
  -9   6   6       44.35       59.45     13.01 o 
  -8   6   6      254.70      243.20     16.59 o 
  -7   6   6      305.20      296.33     17.34 o 
  -6   6   6      584.02      601.70     31.98 o 
  -5   6   6        2.87        2.55      6.51 o 
  -4   6   6      181.18      184.15     11.16 o 
  -3   6   6     2288.22     2199.47     35.89 o 
  -2   6   6        1.94        1.74      5.00 o 
  -1   6   6      997.32     1008.55     18.96 o 
   0   6   6     1396.73     1460.27     28.96 o 
   1   6   6      217.71      247.87     19.01 o 
   2   6   6       50.31       38.31      6.21 o 
   3   6   6        7.65        9.46      6.93 o 
   4   6   6      156.92      166.76     13.31 o 
   5   6   6      147.66      172.32     12.42 o 
   6   6   6       74.04       52.14     22.72 o 
   7   6   6       42.43       39.41     16.75 o 
   8   6   6      113.69      122.97     20.71 o 
   9   6   6       40.77       74.06     36.06 o 
  10   6   6       28.71       33.83     19.37 o 
 -11   7   6        7.47       -4.81     13.69 o 
 -10   7   6        4.85       12.03     15.09 o 
  -9   7   6       78.35       96.32     24.57 o 
  -8   7   6       12.25        7.27     11.39 o 
  -7   7   6       22.05        3.61      9.09 o 
  -6   7   6      313.45      276.74     17.55 o 
  -5   7   6      173.97      180.47     14.74 o 
  -4   7   6       14.45        0.52      7.14 o 
  -3   7   6      189.54      189.95     11.75 o 
  -2   7   6       96.71       91.68     10.76 o 
  -1   7   6       86.04       83.92     10.30 o 
   0   7   6      379.65      385.42     16.71 o 
   1   7   6      294.33      290.56     19.14 o 
   2   7   6       31.67       52.40     20.76 o 
   3   7   6      243.06      258.08     32.61 o 
   4   7   6        1.57       13.44     12.70 o 
   5   7   6       30.63       41.99     12.39 o 
   6   7   6       13.35       18.27     14.65 o 
   7   7   6       95.64      123.75     23.54 o 
   8   7   6        5.15       18.96     17.51 o 
   9   7   6        4.49        6.34     18.53 o 
 -10   8   6        8.48        2.69     12.66 o 
  -9   8   6       68.46       73.02     14.94 o 
  -8   8   6        2.63       -8.60     10.23 o 
  -7   8   6       41.19       49.20     16.12 o 
  -6   8   6      166.20      126.53     14.59 o 
  -5   8   6        4.04       11.70     10.46 o 
  -4   8   6      214.85      243.03     16.78 o 
  -3   8   6       11.24       20.99     10.86 o 
  -2   8   6        0.53      -10.77     14.50 o 
  -1   8   6      314.12      322.99     22.23 o 
   0   8   6       69.59       80.22     24.21 o 
   1   8   6      114.72      106.11     25.02 o 
   2   8   6      427.01      417.10     40.79 o 
   3   8   6       11.61      -11.87     21.07 o 
   4   8   6        1.53       -4.95     21.32 o 
   5   8   6       18.53       13.69     22.52 o 
   6   8   6        0.91      -22.60     22.60 o 
   7   8   6        9.29       -2.79     27.20 o 
   8   8   6        3.59       12.86     27.99 o 
  -9   9   6        0.02       -8.38     24.65 o 
  -8   9   6       56.72       39.03     27.87 o 
  -7   9   6        2.85      -17.18     23.92 o 
  -6   9   6       23.95      -18.10     21.58 o 
  -5   9   6      107.87      135.76     19.99 o 
  -4   9   6      115.25      120.78     18.71 o 
  -3   9   6        1.02        1.33     14.00 o 
  -2   9   6      468.93      457.66     26.80 o 
  -1   9   6      196.43      208.40     31.38 o 
   0   9   6      107.78      135.40     27.32 o 
   1   9   6      171.76      200.53     32.27 o 
   2   9   6       25.78       39.11     22.95 o 
   3   9   6      178.64      168.73     32.19 o 
   4   9   6      150.52       91.98     31.12 o 
   5   9   6        0.22      -23.48     23.48 o 
   6   9   6      232.36      277.61     41.89 o 
   7   9   6        4.71       14.08     30.42 o 
  -8  10   6       39.14       27.85     27.48 o 
  -7  10   6        0.78       30.83     27.12 o 
  -6  10   6       21.33       18.21     26.29 o 
  -5  10   6        1.96      -12.48     16.65 o 
  -4  10   6       21.59       10.20     19.49 o 
  -3  10   6      159.77      195.62     23.14 o 
  -2  10   6        1.67       25.97     24.04 o 
  -1  10   6        0.86        5.02     21.22 o 
   0  10   6       24.45       18.98     24.42 o 
   1  10   6        0.94        8.79     24.28 o 
   2  10   6       13.90      -22.00     22.00 o 
   3  10   6       42.19       74.46     29.88 o 
   4  10   6        5.22       40.88     28.94 o 
   5  10   6        0.17       21.94     28.32 o 
   6  10   6        2.73       33.46     30.56 o 
  -6  11   6       11.91       10.80     29.15 o 
  -5  11   6        3.62       27.69     28.94 o 
  -4  11   6       58.56       29.95     29.44 o 
  -3  11   6       15.66       69.56     27.78 o 
  -2  11   6       67.75       43.85     28.07 o 
  -1  11   6        0.44      -12.88     24.72 o 
   0  11   6       11.16       53.98     26.76 o 
   1  11   6       14.06        8.46     27.04 o 
   2  11   6        0.94      -26.45     26.45 o 
   3  11   6        4.14      -21.37     25.37 o 
 -14   1   7        1.41       14.77     11.08 o 
 -13   1   7        3.83       13.81      8.04 o 
 -12   1   7       27.14       33.34      7.76 o 
 -11   1   7       73.82       80.94      8.24 o 
 -10   1   7       46.07       48.53      6.30 o 
  -9   1   7      303.68      299.51     10.44 o 
  -8   1   7     3800.78     3730.82     42.80 o 
  -7   1   7      421.00      395.08     10.67 o 
  -6   1   7      293.85      310.19      9.33 o 
  -5   1   7     5125.83     4935.79     51.08 o 
  -4   1   7       22.95       14.64      3.52 o 
  -3   1   7     3598.60     3565.81     30.98 o 
  -2   1   7       52.79       57.92      4.49 o 
  -1   1   7     1260.16     1202.09     11.26 o 
   0   1   7     7792.78     7934.57     59.09 o 
   1   1   7     3699.03     3977.44     32.24 o 
   2   1   7       71.91       53.83      2.86 o 
   3   1   7     3815.37     3912.20     30.32 o 
   4   1   7      425.90      408.03      7.01 o 
   5   1   7       75.97       65.29      6.23 o 
   6   1   7      207.18      217.93     26.27 o 
   7   1   7      287.37      249.22     31.36 o 
   8   1   7        0.66       13.13     12.04 o 
   9   1   7       95.21       79.67     30.85 o 
  10   1   7      115.69      127.31     20.87 o 
  11   1   7       54.52       56.53     19.10 o 
 -14   2   7       28.95       37.85     15.23 o 
 -13   2   7       44.08       46.18     11.16 o 
 -12   2   7       36.60       40.86      7.92 o 
 -11   2   7      307.20      315.82     11.42 o 
 -10   2   7      310.82      326.83     10.72 o 
  -9   2   7       89.78       92.28      6.35 o 
  -8   2   7       44.87       52.09      6.16 o 
  -7   2   7       13.19       10.27      5.10 o 
  -6   2   7     4589.64     4520.67     48.46 o 
  -5   2   7     1079.71     1025.61     15.61 o 
  -4   2   7      744.60      704.60      9.74 o 
  -3   2   7    14064.19    14470.22    113.48 o 
  -2   2   7       28.85       12.21      2.44 o 
  -1   2   7     2478.75     2453.48     20.87 o 
   0   2   7     4095.51     4186.82     33.19 o 
   1   2   7      469.49      514.93      7.08 o 
   2   2   7     1023.29      912.05     15.07 o 
   3   2   7      144.92      162.41      5.47 o 
   4   2   7        4.90        1.91      2.63 o 
   5   2   7     1372.45     1366.09     24.20 o 
   6   2   7       36.92       17.23      9.34 o 
   7   2   7        4.92       29.26      9.97 o 
   8   2   7      428.22      462.17     28.92 o 
   9   2   7        4.33        9.78     14.06 o 
  10   2   7        8.38       -1.09     14.59 o 
  11   2   7        4.07       -1.20     24.15 o 
 -14   3   7        0.10        8.04     26.28 o 
 -13   3   7        3.88       12.73     14.17 o 
 -12   3   7       10.05       13.42     12.78 o 
 -11   3   7        7.39        1.31      6.01 o 
 -10   3   7       92.03       93.34      8.45 o 
  -9   3   7       26.12       29.52      6.39 o 
  -8   3   7      450.97      448.74     12.58 o 
  -7   3   7       22.15       15.14      4.81 o 
  -6   3   7      526.93      536.70     14.06 o 
  -5   3   7       87.78       91.15      5.70 o 
  -4   3   7       57.02       64.97      4.75 o 
  -3   3   7        1.59        4.32      2.46 o 
  -2   3   7     1629.60     1612.91     18.08 o 
  -1   3   7      615.29      752.30     10.74 o 
   0   3   7      735.93      761.26     10.06 o 
   1   3   7      107.24      113.08      3.81 o 
   2   3   7       16.78       15.41      3.41 o 
   3   3   7       46.71       51.63      4.27 o 
   4   3   7       67.17       65.21      6.27 o 
   5   3   7      371.49      361.83     22.48 o 
   6   3   7      155.72      183.84     14.73 o 
   7   3   7       72.69       96.83     12.74 o 
   8   3   7        0.04        5.84     12.85 o 
   9   3   7       11.58        5.57     14.27 o 
  10   3   7        1.12       11.81     15.99 o 
  11   3   7        6.30        5.88     22.03 o 
 -13   4   7        1.12        6.09     16.27 o 
 -12   4   7       24.94       28.60     16.15 o 
 -11   4   7        0.58      -10.21     18.36 o 
 -10   4   7      130.91      131.93     15.39 o 
  -9   4   7      550.07      548.28     17.83 o 
  -8   4   7      141.66      137.42      8.19 o 
  -7   4   7      408.56      426.56     11.54 o 
  -6   4   7     4480.75     4414.29     48.42 o 
  -5   4   7      333.81      332.92      9.92 o 
  -4   4   7      946.08      937.21     17.77 o 
  -3   4   7     2177.46     2113.10     24.40 o 
  -2   4   7      582.21      588.01      9.78 o 
  -1   4   7     2844.70     2821.66     27.11 o 
   0   4   7      750.47      753.21     10.89 o 
   1   4   7      583.75      594.60     10.30 o 
   2   4   7     2788.35     2846.98     32.54 o 
   3   4   7      650.67      625.40     13.86 o 
   4   4   7      252.63      250.62     11.24 o 
   5   4   7      328.25      342.66     15.39 o 
   6   4   7      165.40      179.51     14.98 o 
   7   4   7        4.28        2.96     11.98 o 
   8   4   7       53.22       48.34     13.33 o 
   9   4   7        3.08        7.71     11.62 o 
  10   4   7       25.43       49.13     18.08 o 
 -13   5   7       31.79        1.22     26.74 o 
 -12   5   7        0.06       13.46     13.31 o 
 -11   5   7      232.63      280.04     21.13 o 
 -10   5   7       15.22       11.76     11.20 o 
  -9   5   7       32.65       39.43      9.22 o 
  -8   5   7      536.42      540.59     21.61 o 
  -7   5   7        6.44       17.64      8.96 o 
  -6   5   7      254.75      270.86     13.21 o 
  -5   5   7     2151.98     2098.53     35.07 o 
  -4   5   7      181.18      216.48     11.27 o 
  -3   5   7     2173.46     2148.18     28.38 o 
  -2   5   7      893.89      902.51     16.65 o 
  -1   5   7     1792.98     1794.17     21.91 o 
   0   5   7      736.35      764.97     14.32 o 
   1   5   7       37.64       35.43      4.78 o 
   2   5   7       24.91       20.92      5.32 o 
   3   5   7      384.73      400.73     28.99 o 
   4   5   7        5.16        0.77      4.47 o 
   5   5   7       34.38       32.80      8.75 o 
   6   5   7       76.92       78.87     12.50 o 
   7   5   7      111.12      136.23     18.47 o 
   8   5   7       21.22       40.08     13.26 o 
   9   5   7        2.13       -9.91     15.78 o 
  10   5   7        2.80      -23.12     23.12 o 
 -12   6   7        0.75        4.61     13.56 o 
 -11   6   7        4.92        1.84     12.58 o 
 -10   6   7        1.05      -11.54     11.54 o 
  -9   6   7        6.42       10.16      8.46 o 
  -8   6   7        0.44       -1.37     10.06 o 
  -7   6   7      176.23      159.65     14.45 o 
  -6   6   7        0.22        0.36      9.00 o 
  -5   6   7        0.29        2.46      9.89 o 
  -4   6   7     1049.79     1005.05     22.78 o 
  -3   6   7      103.12      114.67      9.56 o 
  -2   6   7       26.21        9.90      6.15 o 
  -1   6   7      271.04      280.98     10.95 o 
   0   6   7       46.91       59.34      7.73 o 
   1   6   7       33.00       45.31      8.70 o 
   2   6   7       66.51       69.48      8.76 o 
   3   6   7       18.58       -2.60      8.34 o 
   4   6   7      126.84      131.55     36.40 o 
   5   6   7       31.00       36.14     10.90 o 
   6   6   7        1.48       33.11     15.00 o 
   7   6   7        1.44       19.59     16.14 o 
   8   6   7        0.21       19.38     17.40 o 
   9   6   7        0.60        2.16     18.06 o 
 -11   7   7      198.53      202.40     20.29 o 
 -10   7   7       13.53        5.09     13.19 o 
  -9   7   7       80.11       68.77     14.14 o 
  -8   7   7      293.96      306.75     42.88 o 
  -7   7   7        2.47       -2.25     10.47 o 
  -6   7   7        8.13       -7.96      9.74 o 
  -5   7   7      375.93      409.39     41.49 o 
  -4   7   7      120.43      121.24     10.80 o 
  -3   7   7      398.88      409.26     15.96 o 
  -2   7   7      535.70      530.91     24.61 o 
  -1   7   7       14.59       12.94      8.21 o 
   0   7   7      783.36      746.80     42.01 o 
   1   7   7      668.60      686.71     28.40 o 
   2   7   7        3.60       -9.28     16.17 o 
   3   7   7      357.84      340.09     37.01 o 
   4   7   7      210.87      198.41     31.45 o 
   5   7   7        0.10       18.30     12.34 o 
   6   7   7      206.54      213.51     23.38 o 
   7   7   7        3.79       19.99     16.92 o 
   8   7   7       22.98       32.90     18.68 o 
   9   7   7        6.51       29.81     19.92 o 
 -10   8   7        3.26       11.61     13.27 o 
  -9   8   7        9.38       13.31     12.90 o 
  -8   8   7       72.00       58.97     13.75 o 
  -7   8   7        1.18       28.61     12.24 o 
  -6   8   7      697.97      719.56     25.81 o 
  -5   8   7      116.86      149.78     15.14 o 
  -4   8   7        9.58        8.94     10.24 o 
  -3   8   7      364.35      373.43     19.41 o 
  -2   8   7       11.43       13.52     10.50 o 
  -1   8   7       51.67       43.37     22.59 o 
   0   8   7       87.35       54.17     23.02 o 
   1   8   7        1.29      -18.61     18.61 o 
   2   8   7       86.29       85.03     25.37 o 
   3   8   7       20.29       14.51     21.22 o 
   4   8   7        6.37        1.24     21.78 o 
   5   8   7       36.08       34.62     24.26 o 
   6   8   7       34.59       42.12     27.41 o 
   7   8   7       16.56       38.64     30.41 o 
   8   8   7      101.61      124.69     35.52 o 
  -9   9   7      164.78      190.13     19.46 o 
  -8   9   7       22.42       58.60     27.41 o 
  -7   9   7       10.02       23.51     26.09 o 
  -6   9   7       49.47       75.66     18.44 o 
  -5   9   7        0.62        3.24     22.56 o 
  -4   9   7        1.25       12.10     15.03 o 
  -3   9   7        0.87      -10.61     14.54 o 
  -2   9   7      197.51      216.21     38.33 o 
  -1   9   7      159.23      122.78     27.27 o 
   0   9   7       12.92       19.73     23.89 o 
   1   9   7        6.04       44.25     25.02 o 
   2   9   7        7.71       10.03     23.76 o 
   3   9   7        5.04       35.72     26.02 o 
   4   9   7       63.31       71.95     29.04 o 
   5   9   7       24.06       51.78     29.92 o 
   6   9   7        9.51       11.00     28.99 o 
   7   9   7        1.19       -1.28     30.78 o 
  -8  10   7       23.89       25.68     30.04 o 
  -7  10   7       46.31        4.60     26.67 o 
  -6  10   7       43.66       25.93     27.73 o 
  -5  10   7        1.19        2.38     17.26 o 
  -4  10   7      184.48      204.87     24.03 o 
  -3  10   7       10.87       26.83     19.09 o 
  -2  10   7        1.36      -15.40     23.69 o 
  -1  10   7       74.72       59.46     27.80 o 
   0  10   7      109.50      102.94     29.12 o 
   1  10   7       22.84       20.09     24.43 o 
   2  10   7       80.20       20.37     27.45 o 
   3  10   7        0.53        6.54     25.95 o 
   4  10   7        3.94       11.05     29.27 o 
   5  10   7        7.06      -20.95     26.96 o 
  -5  11   7       40.45       49.37     29.25 o 
  -4  11   7       24.42       49.31     19.74 o 
  -3  11   7        2.21       24.92     26.92 o 
  -2  11   7        9.80       -4.91     25.77 o 
  -1  11   7       40.08       47.50     29.08 o 
   0  11   7        7.51       46.74     28.50 o 
   1  11   7        8.44       -9.15     27.99 o 
   2  11   7        7.91       37.92     29.25 o 
   3  11   7        1.04      -23.12     28.17 o 
 -14   0   8       45.75       70.40     16.36 o 
 -13   0   8       21.60       32.04     10.90 o 
 -12   0   8      133.37      137.59     13.36 o 
 -11   0   8       25.43       14.01      9.16 o 
 -10   0   8      630.22      615.98     19.33 o 
  -9   0   8      574.52      557.26     18.01 o 
  -8   0   8      954.18      957.78     21.12 o 
  -7   0   8       57.14       56.56      9.09 o 
  -6   0   8     4912.79     4747.86     71.30 o 
  -5   0   8      442.66      470.10     15.09 o 
  -4   0   8     1217.29     1173.22     20.18 o 
  -3   0   8     8570.94     9068.88    108.44 o 
  -2   0   8       34.00       32.10      3.84 o 
  -1   0   8     9341.46     9563.33     95.12 o 
   0   0   8      191.84      205.26      7.28 o 
   1   0   8       25.75       30.75      4.11 o 
   2   0   8    10831.61    10755.41    109.79 o 
   3   0   8     3045.69     3123.47     56.48 o 
   4   0   8      166.77      185.01      9.50 o 
   5   0   8     2887.87     2750.96     84.21 o 
   6   0   8       89.72       60.57     18.21 o 
   7   0   8      203.82      195.22     27.77 o 
   8   0   8      187.02      162.61     28.25 o 
   9   0   8       64.03       76.25     23.81 o 
  10   0   8       45.25       60.22     26.59 o 
 -14   1   8        4.26      -10.18     11.45 o 
 -13   1   8        1.77        1.40      7.38 o 
 -12   1   8        5.06       15.96      6.93 o 
 -11   1   8      120.90      142.32      8.92 o 
 -10   1   8        7.87        4.99      5.94 o 
  -9   1   8       40.52       40.37      6.67 o 
  -8   1   8     1212.24     1202.68     20.10 o 
  -7   1   8       18.49       16.64      3.72 o 
  -6   1   8      115.84      104.23      5.29 o 
  -5   1   8      189.42      211.48      7.68 o 
  -4   1   8      710.26      693.23     10.12 o 
  -3   1   8     2625.84     2498.33     23.47 o 
  -2   1   8       81.04      106.90      3.93 o 
  -1   1   8     2288.88     2383.19     20.52 o 
   0   1   8      219.43      193.49      4.73 o 
   1   1   8      516.22      503.47      7.89 o 
   2   1   8      162.26      154.04      7.37 o 
   3   1   8       14.14       10.80      3.04 o 
   4   1   8       45.03       37.12      5.24 o 
   5   1   8       65.70       54.07      6.88 o 
   6   1   8      138.76      103.16     15.41 o 
   7   1   8      158.81      163.96     18.83 o 
   8   1   8       13.45       12.56     13.35 o 
   9   1   8        1.94       26.54     15.21 o 
  10   1   8       20.96       14.20     24.63 o 
 -14   2   8        1.96      -14.12     32.27 o 
 -13   2   8        0.47        6.05      8.63 o 
 -12   2   8       65.44       68.22      8.21 o 
 -11   2   8       22.27       20.47      6.46 o 
 -10   2   8       69.91       73.07      7.40 o 
  -9   2   8      326.24      319.88     13.15 o 
  -8   2   8      279.40      289.82     11.53 o 
  -7   2   8      156.70      159.02      7.94 o 
  -6   2   8      274.06      261.75      8.07 o 
  -5   2   8       18.70       12.65      3.33 o 
  -4   2   8     1139.73     1091.39     14.70 o 
  -3   2   8      168.17      154.91      5.56 o 
  -2   2   8      133.11      145.12      4.13 o 
  -1   2   8     2699.55     2726.93     23.29 o 
   0   2   8      515.91      499.63      7.34 o 
   1   2   8       54.76       75.40      3.38 o 
   2   2   8      707.27      696.58     10.91 o 
   3   2   8      175.05      190.18      6.77 o 
   4   2   8       50.24       50.88      5.97 o 
   5   2   8     1103.25     1033.26     23.92 o 
   6   2   8      111.69      104.37     12.25 o 
   7   2   8      243.42      262.15     22.70 o 
   8   2   8      194.87      168.44     25.02 o 
   9   2   8       31.19       39.56     16.29 o 
  10   2   8        8.20       -8.39     26.84 o 
 -13   3   8        0.60       -2.27     12.81 o 
 -12   3   8       21.46       23.66      9.24 o 
 -11   3   8      451.36      462.21     13.24 o 
 -10   3   8      105.14      103.39      9.59 o 
  -9   3   8        0.58       -4.44      5.99 o 
  -8   3   8      703.27      710.07     16.72 o 
  -7   3   8      266.36      251.23      9.31 o 
  -6   3   8     1520.60     1484.19     25.45 o 
  -5   3   8      623.58      653.24     17.00 o 
  -4   3   8     2697.09     2683.32     29.08 o 
  -3   3   8     3016.86     2918.32     28.39 o 
  -2   3   8      875.99      824.87     14.68 o 
  -1   3   8     2278.81     2302.56     21.70 o 
   0   3   8      836.39      823.29      9.83 o 
   1   3   8     2695.41     2673.76     24.48 o 
   2   3   8       88.78       88.00      5.26 o 
   3   3   8      877.99      897.31     16.44 o 
   4   3   8     1053.68     1016.30     20.54 o 
   5   3   8       13.25        4.48      7.28 o 
   6   3   8       37.01       26.90     10.31 o 
   7   3   8      101.45      119.73     14.41 o 
   8   3   8       33.89       48.42     15.93 o 
   9   3   8        6.58       26.26     16.57 o 
  10   3   8       11.41       -7.80     15.78 o 
 -13   4   8        0.70       17.20     25.24 o 
 -12   4   8       10.51       48.43     14.41 o 
 -11   4   8        2.18       -5.24      8.19 o 
 -10   4   8       10.51        8.41      8.37 o 
  -9   4   8      546.33      524.41     17.93 o 
  -8   4   8       65.97       72.50      7.79 o 
  -7   4   8       34.22       35.35      6.82 o 
  -6   4   8     2594.96     2591.29     32.15 o 
  -5   4   8      207.42      206.16      7.53 o 
  -4   4   8       85.17       77.86      5.09 o 
  -3   4   8      435.54      439.14      9.66 o 
  -2   4   8       67.91       61.16      5.23 o 
  -1   4   8     1352.66     1311.17     16.56 o 
   0   4   8       30.08       31.23      3.68 o 
   1   4   8      314.65      308.21      7.30 o 
   2   4   8     1211.66     1196.61     19.98 o 
   3   4   8        4.30        4.19      4.44 o 
   4   4   8       95.06       88.32      9.81 o 
   5   4   8      220.08      250.09     14.46 o 
   6   4   8       89.27       99.98     13.13 o 
   7   4   8       22.59       38.77     12.22 o 
   8   4   8        1.21        6.62     11.87 o 
   9   4   8       25.46       27.40     16.28 o 
  10   4   8        0.09       42.68     18.19 o 
 -13   5   8        5.62      -21.22     25.29 o 
 -12   5   8       29.22       42.51     15.01 o 
 -11   5   8       19.31        9.16     17.91 o 
 -10   5   8        2.82       11.54      8.91 o 
  -9   5   8      285.54      321.56     19.34 o 
  -8   5   8      419.86      402.91     20.66 o 
  -7   5   8      218.08      198.38     19.38 o 
  -6   5   8       20.04        5.56      8.71 o 
  -5   5   8      632.93      629.99     17.97 o 
  -4   5   8      522.92      503.17     14.33 o 
  -3   5   8       35.34       39.13      6.20 o 
  -2   5   8      752.73      733.85     29.26 o 
  -1   5   8       16.77       14.01      4.56 o 
   0   5   8      600.14      570.64     12.44 o 
   1   5   8      756.10      799.87     19.63 o 
   2   5   8        0.25        3.45      5.05 o 
   3   5   8      307.39      316.47     12.79 o 
   4   5   8       19.13       23.31      8.16 o 
   5   5   8       73.14       92.39     12.79 o 
   6   5   8       79.78       74.92     12.55 o 
   7   5   8        0.39        2.04     11.31 o 
   8   5   8        1.70       -0.30     12.47 o 
   9   5   8        0.30        0.22     17.27 o 
 -12   6   8       93.13       80.90     22.28 o 
 -11   6   8      148.13      165.20     18.17 o 
 -10   6   8        3.27        4.77     11.52 o 
  -9   6   8      616.84      616.02     24.78 o 
  -8   6   8       19.87       13.70     17.91 o 
  -7   6   8      102.25       88.54     12.95 o 
  -6   6   8     1241.71     1157.72     50.11 o 
  -5   6   8      542.64      540.40     20.82 o 
  -4   6   8     2199.58     2124.09     37.93 o 
  -3   6   8     1054.97      951.86     59.07 o 
  -2   6   8       44.60       50.72      7.88 o 
  -1   6   8     1748.60     1783.86     28.23 o 
   0   6   8      255.23      272.59     28.07 o 
   1   6   8       40.76       39.07      7.83 o 
   2   6   8     1299.00     1375.26     37.98 o 
   3   6   8      181.21      197.05     14.69 o 
   4   6   8      102.35      110.11     13.21 o 
   5   6   8      319.63      361.17     30.96 o 
   6   6   8       14.77       -1.37     11.30 o 
   7   6   8        9.62       16.63     17.35 o 
   8   6   8       49.19       42.12     19.27 o 
   9   6   8        1.92       24.51     19.19 o 
 -11   7   8        0.15      -12.12     12.12 o 
 -10   7   8       38.80       21.53     13.75 o 
  -9   7   8        7.41        8.00     16.05 o 
  -8   7   8      101.17      121.99     15.72 o 
  -7   7   8        7.69        6.60     11.01 o 
  -6   7   8        1.24       -9.94      9.94 o 
  -5   7   8      143.43      146.22     14.30 o 
  -4   7   8      389.44      393.59     16.55 o 
  -3   7   8       53.72       59.33      9.09 o 
  -2   7   8      341.62      353.20     38.62 o 
  -1   7   8      117.11      113.13     28.80 o 
   0   7   8       16.92        7.08     10.92 o 
   1   7   8      138.92      117.87     15.61 o 
   2   7   8       25.13       10.61     12.19 o 
   3   7   8        1.64       29.50     22.64 o 
   4   7   8       81.91       90.63     27.82 o 
   5   7   8        3.12        3.39     24.30 o 
   6   7   8        2.29       12.72     15.99 o 
   7   7   8       44.25       69.07     20.10 o 
   8   7   8        0.20      -16.55     17.43 o 
 -10   8   8        0.62        1.46     13.75 o 
  -9   8   8       88.34       96.43     18.11 o 
  -8   8   8       41.53       65.79     17.84 o 
  -7   8   8      675.15      691.34     27.00 o 
  -6   8   8      234.34      228.51     25.36 o 
  -5   8   8       21.09       18.26     10.96 o 
  -4   8   8      328.61      351.64     25.16 o 
  -3   8   8        3.00       17.48     14.26 o 
  -2   8   8      269.99      275.25     22.28 o 
  -1   8   8       87.33       66.23     25.08 o 
   0   8   8      122.72      129.91     26.86 o 
   1   8   8      224.93      238.94     32.87 o 
   2   8   8      154.44      191.23     32.09 o 
   3   8   8        7.45       -2.72     22.25 o 
   4   8   8       37.71       46.09     27.42 o 
   5   8   8       14.25       -2.55     23.23 o 
   6   8   8       17.50       45.69     30.29 o 
   7   8   8        2.83      -15.67     28.97 o 
  -9   9   8        2.23        0.49     13.50 o 
  -8   9   8        2.79        8.36     16.03 o 
  -7   9   8       16.37       35.67     18.02 o 
  -6   9   8        2.43      -15.78     15.78 o 
  -5   9   8       18.64       30.91     16.88 o 
  -4   9   8      106.90       72.57     17.95 o 
  -3   9   8       94.12      116.42     18.61 o 
  -2   9   8      152.24      149.11     29.71 o 
  -1   9   8       83.15       79.68     27.90 o 
   0   9   8       40.08       56.19     26.35 o 
   1   9   8      107.98      129.01     30.30 o 
   2   9   8       23.41       32.14     24.40 o 
   3   9   8       85.41       88.22     29.83 o 
   4   9   8       92.72       94.30     32.14 o 
   5   9   8        0.78       23.97     27.54 o 
   6   9   8       26.15       20.20     28.72 o 
  -7  10   8       33.96       44.46     29.76 o 
  -6  10   8       41.41       34.02     19.04 o 
  -5  10   8        5.38        5.60     17.86 o 
  -4  10   8       41.94       54.87     19.02 o 
  -3  10   8       43.35        4.95     25.07 o 
  -2  10   8       31.41      -15.34     24.00 o 
  -1  10   8       10.58       26.68     25.99 o 
   0  10   8        0.53      -13.85     22.17 o 
   1  10   8       86.30       62.15     29.08 o 
   2  10   8        4.99       46.11     26.99 o 
   3  10   8       14.05       14.63     28.94 o 
   4  10   8        5.60      -25.54     25.54 o 
  -5  11   8       23.38       22.36     19.38 o 
  -4  11   8        0.63      -24.49     24.49 o 
  -3  11   8        1.56        0.59     25.82 o 
  -2  11   8      118.81       79.72     31.91 o 
  -1  11   8       11.65       19.06     28.70 o 
   0  11   8       19.39       28.17     27.04 o 
   1  11   8       14.37       16.61     28.99 o 
   2  11   8        3.38       10.60     30.43 o 
 -14   1   9       33.40       47.26     12.96 o 
 -13   1   9        6.60        7.63      8.14 o 
 -12   1   9        6.18        7.43      6.80 o 
 -11   1   9       10.12        3.84      5.64 o 
 -10   1   9       99.50      103.82      8.84 o 
  -9   1   9       25.83       23.34      4.41 o 
  -8   1   9      778.54      789.82     13.02 o 
  -7   1   9     1246.72     1180.58     16.04 o 
  -6   1   9     3146.66     3069.43     32.98 o 
  -5   1   9     1169.04     1150.06     18.65 o 
  -4   1   9     1473.49     1397.47     17.20 o 
  -3   1   9     5238.16     5340.50     45.52 o 
  -2   1   9     3847.48     3780.20     32.00 o 
  -1   1   9       45.31       53.85      3.23 o 
   0   1   9     1383.98     1329.40     13.88 o 
   1   1   9     3658.41     3567.28     30.47 o 
   2   1   9      223.90      220.42      6.78 o 
   3   1   9      192.26      179.79      6.58 o 
   4   1   9      854.84      852.49     16.65 o 
   5   1   9        8.77        3.81      6.91 o 
   6   1   9       61.99       66.30     35.76 o 
   7   1   9      225.69      210.13     26.64 o 
   8   1   9       45.68       45.46     19.93 o 
   9   1   9       37.62       24.96     16.33 o 
  10   1   9       95.51       75.78     28.78 o 
 -14   2   9       10.30       -6.42     23.70 o 
 -13   2   9       26.75       14.19     12.21 o 
 -12   2   9      183.51      206.23     10.75 o 
 -11   2   9       17.11       23.07      7.05 o 
 -10   2   9       20.45       12.62      6.47 o 
  -9   2   9      809.19      819.74     19.06 o 
  -8   2   9       42.65       46.56      5.93 o 
  -7   2   9      110.55      122.65      6.68 o 
  -6   2   9     1851.29     1832.53     22.80 o 
  -5   2   9      202.92      188.13      6.16 o 
  -4   2   9     3492.74     3431.44     33.65 o 
  -3   2   9     1008.63      986.52     12.56 o 
  -2   2   9       35.91       36.84      2.98 o 
  -1   2   9     9552.82     9410.74     70.52 o 
   0   2   9       74.75       87.01      3.94 o 
   1   2   9      422.92      444.40      9.69 o 
   2   2   9     2293.84     2355.57     24.27 o 
   3   2   9      295.88      286.53      9.74 o 
   4   2   9      582.24      588.39     20.70 o 
   5   2   9      264.02      275.49     14.28 o 
   6   2   9        1.56       -0.12      9.03 o 
   7   2   9       98.56      116.56     17.81 o 
   8   2   9       34.81       47.36     15.66 o 
   9   2   9        4.08       -3.37     14.43 o 
  10   2   9        1.87       22.48     18.26 o 
 -13   3   9        7.65       27.98     14.13 o 
 -12   3   9       41.54       57.40      9.49 o 
 -11   3   9        1.23        3.53      7.19 o 
 -10   3   9       24.97        8.32      6.00 o 
  -9   3   9        0.20        1.81      6.55 o 
  -8   3   9       12.38       17.63      6.45 o 
  -7   3   9       22.11       16.45      5.13 o 
  -6   3   9        0.69        2.25      4.59 o 
  -5   3   9      463.75      452.94     10.74 o 
  -4   3   9      378.27      362.00      7.77 o 
  -3   3   9      241.85      238.62      7.02 o 
  -2   3   9        1.40        0.52      2.31 o 
  -1   3   9     1060.28     1124.32     13.66 o 
   0   3   9      375.39      394.17      6.94 o 
   1   3   9        6.71        8.83      2.70 o 
   2   3   9        1.29        2.03      4.06 o 
   3   3   9      231.83      215.57      9.66 o 
   4   3   9        1.12       -4.83      5.75 o 
   5   3   9       11.59       21.90      9.93 o 
   6   3   9       55.85       64.88     14.10 o 
   7   3   9        3.11        2.18     12.89 o 
   8   3   9       34.92       47.64     16.15 o 
   9   3   9       11.99       -6.52     14.49 o 
  10   3   9        8.58       38.16     26.64 o 
 -13   4   9        0.59      -20.96     22.77 o 
 -12   4   9      118.82      123.05     13.86 o 
 -11   4   9        9.20        3.40      9.79 o 
 -10   4   9       56.14       36.69      9.60 o 
  -9   4   9      793.39      763.84     24.39 o 
  -8   4   9      129.61      129.18     11.01 o 
  -7   4   9      950.48      991.48     27.40 o 
  -6   4   9      468.87      455.21     12.19 o 
  -5   4   9       22.52       20.16      5.64 o 
  -4   4   9     3141.82     3164.56     37.89 o 
  -3   4   9      439.43      452.46     10.64 o 
  -2   4   9      125.53      140.62      6.56 o 
  -1   4   9     3025.60     3019.67     33.24 o 
   0   4   9      327.51      326.50      7.52 o 
   1   4   9       28.15       24.98      4.12 o 
   2   4   9      530.09      528.52     13.74 o 
   3   4   9       51.28       51.95      9.75 o 
   4   4   9      513.90      522.79     26.61 o 
   5   4   9      347.96      380.40     27.40 o 
   6   4   9       34.37       41.12     12.03 o 
   7   4   9      299.35      283.50     19.81 o 
   8   4   9        8.33       20.27     15.46 o 
   9   4   9        0.94        4.66     16.60 o 
  10   4   9       14.98       27.05     25.70 o 
 -13   5   9        2.86       34.57     29.55 o 
 -12   5   9       13.96       25.47     14.50 o 
 -11   5   9       59.65       53.12     12.10 o 
 -10   5   9      246.45      247.38     15.42 o 
  -9   5   9       22.23       19.89     12.93 o 
  -8   5   9       83.29      121.45     18.59 o 
  -7   5   9     1160.14     1117.66     29.96 o 
  -6   5   9      381.83      407.35     18.76 o 
  -5   5   9       74.60       73.80      8.77 o 
  -4   5   9     2715.57     2596.45     37.40 o 
  -3   5   9      118.49      108.65      9.17 o 
  -2   5   9     1950.48     1962.03     28.96 o 
  -1   5   9       66.32       72.41      6.21 o 
   0   5   9      650.52      689.88     21.62 o 
   1   5   9     2801.99     2784.96     52.98 o 
   2   5   9      110.89       89.14     14.94 o 
   3   5   9      105.37       88.25     11.94 o 
   4   5   9      637.86      687.06     24.84 o 
   5   5   9        1.25        5.08     10.34 o 
   6   5   9       10.40        5.00     11.47 o 
   7   5   9       58.33       38.63     13.11 o 
   8   5   9       19.47       47.10     15.08 o 
   9   5   9        2.93      -22.69     22.69 o 
 -12   6   9        4.25      -15.48     25.37 o 
 -11   6   9       44.50       34.89     14.16 o 
 -10   6   9      218.28      211.14     23.55 o 
  -9   6   9        9.13       13.82     11.95 o 
  -8   6   9       17.60        2.78     22.09 o 
  -7   6   9      296.51      276.13     18.26 o 
  -6   6   9        2.19       -6.57     11.66 o 
  -5   6   9      166.28      192.18     17.76 o 
  -4   6   9      459.08      443.67     16.06 o 
  -3   6   9        3.87       12.44      6.13 o 
  -2   6   9      259.78      260.33     13.15 o 
  -1   6   9      236.84      221.23     13.84 o 
   0   6   9      159.66      175.08     21.19 o 
   1   6   9       56.26       78.67      9.35 o 
   2   6   9      131.47      137.22     13.19 o 
   3   6   9       12.29       27.62     10.97 o 
   4   6   9        0.42        2.52     10.43 o 
   5   6   9       11.21       12.58     11.34 o 
   6   6   9        0.61        6.62     12.01 o 
   7   6   9        8.50       11.79     16.91 o 
   8   6   9        9.09       -4.08     39.04 o 
 -11   7   9        7.03       -1.40     13.92 o 
 -10   7   9       11.64       70.33     20.16 o 
  -9   7   9        0.59        0.28     12.60 o 
  -8   7   9       60.50       68.95     14.22 o 
  -7   7   9       11.07       13.54     11.50 o 
  -6   7   9        3.06        9.19     10.87 o 
  -5   7   9      736.81      706.99     24.99 o 
  -4   7   9      610.97      588.16     19.37 o 
  -3   7   9      417.07      456.94     26.02 o 
  -2   7   9     1863.79     1861.22     39.58 o 
  -1   7   9      219.12      255.35     36.48 o 
   0   7   9      719.62      769.07     30.63 o 
   1   7   9      382.75      410.12     25.29 o 
   2   7   9       24.25       27.30     14.08 o 
   3   7   9      264.67      333.67     40.16 o 
   4   7   9      110.02      128.16     31.51 o 
   5   7   9       34.22       39.75     27.23 o 
   6   7   9       93.75       75.81     31.17 o 
   7   7   9        3.45       14.79     40.01 o 
   8   7   9        0.06       23.63     18.86 o 
 -10   8   9        1.58       -7.08     14.55 o 
  -9   8   9       61.97       74.42     19.50 o 
  -8   8   9        2.65       -0.76     18.90 o 
  -7   8   9       40.18       43.48     13.39 o 
  -6   8   9      235.27      262.15     20.47 o 
  -5   8   9        0.87        3.43     11.30 o 
  -4   8   9      169.88      178.38     15.81 o 
  -3   8   9       14.51        8.13      8.88 o 
  -2   8   9       15.61        0.74     12.20 o 
  -1   8   9      672.19      677.06     48.86 o 
   0   8   9       14.69        3.70     21.55 o 
   1   8   9       10.02        9.04     21.72 o 
   2   8   9      134.66      200.44     32.71 o 
   3   8   9       61.00       51.25     25.40 o 
   4   8   9        8.81       42.87     28.34 o 
   5   8   9        9.86       -8.82     26.15 o 
   6   8   9        4.33      -26.88     26.88 o 
   7   8   9        1.59      -28.20     28.20 o 
  -9   9   9       26.37       10.13     14.49 o 
  -8   9   9        0.47       33.90     17.99 o 
  -7   9   9        1.05       -6.16     15.81 o 
  -6   9   9       13.08        4.07     17.08 o 
  -5   9   9       97.60      121.00     20.54 o 
  -4   9   9       31.74        0.76     30.39 o 
  -3   9   9       12.07      -20.20     20.20 o 
  -2   9   9       92.68       40.49     26.33 o 
  -1   9   9       54.02       79.83     29.18 o 
   0   9   9      209.17      243.23     36.84 o 
   1   9   9        1.24        0.30     24.22 o 
   2   9   9        5.49       35.58     26.43 o 
   3   9   9       86.40      111.18     31.97 o 
   4   9   9        1.49        7.63     25.82 o 
   5   9   9        1.35      -18.01     28.66 o 
  -7  10   9      110.18       85.44     31.61 o 
  -6  10   9       19.84       32.50     29.37 o 
  -5  10   9       32.54       41.62     27.32 o 
  -4  10   9      158.74      150.42     33.60 o 
  -3  10   9       31.66       13.09     25.99 o 
  -2  10   9       28.12        2.87     26.35 o 
  -1  10   9       54.63       45.10     29.41 o 
   0  10   9       50.27       75.83     29.21 o 
   1  10   9       35.69       61.30     27.17 o 
   2  10   9       36.20       33.55     30.37 o 
   3  10   9        0.25       17.20     29.24 o 
   4  10   9        7.07      -22.75     24.06 o 
  -4  11   9       45.37       55.74     30.35 o 
  -3  11   9        0.75       36.58     30.19 o 
  -2  11   9        8.36      -24.52     26.51 o 
  -1  11   9        1.22        0.30     27.94 o 
   0  11   9        8.55      -26.47     26.95 o 
   1  11   9       13.83       49.72     31.14 o 
 -14   0  10        1.10       -4.95     13.81 o 
 -13   0  10        3.14        5.87     12.48 o 
 -12   0  10      265.01      270.86     16.72 o 
 -11   0  10       11.14        3.58      9.06 o 
 -10   0  10      698.64      684.15     23.49 o 
  -9   0  10      231.20      239.22     13.37 o 
  -8   0  10        0.93        2.81      7.95 o 
  -7   0  10     3028.10     2920.11     50.56 o 
  -6   0  10      466.54      430.11     30.96 o 
  -5   0  10       26.14       32.15      5.57 o 
  -4   0  10     7529.47     7484.53     84.05 o 
  -3   0  10      504.29      536.31     12.13 o 
  -2   0  10      186.43      180.66      6.82 o 
  -1   0  10     7028.30     6931.64     72.22 o 
   0   0  10     1454.36     1454.15     23.04 o 
   1   0  10     1021.36     1009.92     20.63 o 
   2   0  10      370.26      355.30     14.32 o 
   3   0  10      224.35      202.70     21.74 o 
   4   0  10      679.53      705.65     35.51 o 
   5   0  10       15.17       15.04     16.04 o 
   6   0  10       20.25       33.07     19.21 o 
   7   0  10      131.59      116.73     24.92 o 
   8   0  10       51.61       84.78     26.35 o 
   9   0  10       48.31       40.33     23.80 o 
 -14   1  10        2.47       -3.88     11.43 o 
 -13   1  10       69.62       68.26     11.22 o 
 -12   1  10       15.24       19.01      6.98 o 
 -11   1  10        7.61        5.24      6.75 o 
 -10   1  10      260.37      262.23     11.16 o 
  -9   1  10       92.92      108.61      7.95 o 
  -8   1  10      396.24      412.51      9.85 o 
  -7   1  10      194.41      177.50      7.06 o 
  -6   1  10      558.76      533.03     14.52 o 
  -5   1  10      624.74      604.15      9.84 o 
  -4   1  10        7.76        8.44      3.12 o 
  -3   1  10       81.88       90.54      4.66 o 
  -2   1  10      908.40      869.41     10.63 o 
  -1   1  10       11.88       16.90      2.91 o 
   0   1  10      220.00      213.09      5.86 o 
   1   1  10     1003.97      968.77     14.20 o 
   2   1  10      211.91      210.91      7.30 o 
   3   1  10      299.76      293.24     11.58 o 
   4   1  10      420.85      390.50     14.58 o 
   5   1  10      139.11      126.72     17.23 o 
   6   1  10       47.02       21.47     13.45 o 
   7   1  10        1.53        5.32     16.44 o 
   8   1  10        5.65       27.25     15.91 o 
   9   1  10       29.84       63.39     18.77 o 
 -14   2  10        6.47       10.60     16.14 o 
 -13   2  10        3.10      -10.09     10.09 o 
 -12   2  10      141.54      130.81      9.01 o 
 -11   2  10       20.74       29.18      7.40 o 
 -10   2  10      266.89      283.34     13.84 o 
  -9   2  10      243.19      240.58     14.44 o 
  -8   2  10      356.98      343.72     12.45 o 
  -7   2  10      724.02      717.46     18.29 o 
  -6   2  10       22.38       16.39      4.65 o 
  -5   2  10       77.60       88.61      4.56 o 
  -4   2  10     1724.52     1648.33     21.91 o 
  -3   2  10       10.14       10.34      3.30 o 
  -2   2  10       17.62       27.26      3.39 o 
  -1   2  10     2380.71     2377.16     22.98 o 
   0   2  10      419.43      450.33      8.24 o 
   1   2  10      993.60      988.16     14.52 o 
   2   2  10      669.33      678.51     14.75 o 
   3   2  10      143.02      127.88     10.37 o 
   4   2  10       99.45      115.97      9.00 o 
   5   2  10       62.16       80.39     13.21 o 
   6   2  10       25.91       21.37     13.99 o 
   7   2  10        3.81       11.54     14.36 o 
   8   2  10       32.33       39.22     16.44 o 
   9   2  10        9.97       28.96     19.13 o 
 -13   3  10       78.37       69.25     11.67 o 
 -12   3  10       16.27       18.58      8.60 o 
 -11   3  10       68.42       76.37     13.18 o 
 -10   3  10      478.04      512.82     16.81 o 
  -9   3  10      344.11      364.55     14.61 o 
  -8   3  10      764.92      765.08     22.20 o 
  -7   3  10     2100.78     2065.00     31.23 o 
  -6   3  10     3159.54     3127.81     37.74 o 
  -5   3  10     2242.84     2222.28     26.71 o 
  -4   3  10      192.64      191.12      9.01 o 
  -3   3  10      686.13      666.53     10.71 o 
  -2   3  10     4301.42     4097.18     39.61 o 
  -1   3  10      879.52      855.95     11.97 o 
   0   3  10      281.00      285.77      7.12 o 
   1   3  10     2618.48     2560.20     49.36 o 
   2   3  10      548.87      578.25     13.95 o 
   3   3  10      298.79      292.33     12.59 o 
   4   3  10      159.80      169.67     13.01 o 
   5   3  10        0.80        8.86      9.80 o 
   6   3  10      474.62      514.51     45.98 o 
   7   3  10      184.10      127.12     19.75 o 
   8   3  10       21.95       33.33     17.64 o 
   9   3  10      112.58       99.89     28.88 o 
 -13   4  10       10.42      -11.07     25.09 o 
 -12   4  10        3.29       -8.68     10.75 o 
 -11   4  10        1.79       -7.19      9.45 o 
 -10   4  10      127.02      122.31     12.23 o 
  -9   4  10       77.66       76.75     10.59 o 
  -8   4  10      703.77      652.13     20.00 o 
  -7   4  10        1.71        2.20      7.08 o 
  -6   4  10      148.75      159.14      9.60 o 
  -5   4  10      267.61      269.81     16.99 o 
  -4   4  10     3121.75     3157.62     38.46 o 
  -3   4  10      261.95      264.67      9.75 o 
  -2   4  10       19.24       19.23      4.91 o 
  -1   4  10      387.26      389.93      9.69 o 
   0   4  10       60.43       55.27      5.31 o 
   1   4  10       11.33       15.60      7.04 o 
   2   4  10      131.37      126.86      9.68 o 
   3   4  10      404.00      377.10     31.74 o 
   4   4  10       20.02       35.02      9.13 o 
   5   4  10        0.68       -1.75     10.39 o 
   6   4  10       22.92       26.31     12.29 o 
   7   4  10        0.32       -7.84     10.99 o 
   8   4  10        1.56      -10.24     14.76 o 
   9   4  10        4.31       -4.51     15.96 o 
 -12   5  10       12.24       18.54     17.67 o 
 -11   5  10       44.97       21.25     10.74 o 
 -10   5  10       78.84       71.83     11.27 o 
  -9   5  10       35.60       29.44     11.87 o 
  -8   5  10      169.28      186.24     20.62 o 
  -7   5  10      161.44      149.46     14.34 o 
  -6   5  10       50.23       34.96     10.05 o 
  -5   5  10     1178.19     1142.50     31.14 o 
  -4   5  10       67.81       73.86      8.90 o 
  -3   5  10     2473.78     2351.99     38.61 o 
  -2   5  10      740.77      715.17     16.31 o 
  -1   5  10       47.21       46.25      6.08 o 
   0   5  10      653.60      639.52     18.84 o 
   1   5  10        3.96       -6.70      6.70 o 
   2   5  10       20.49       15.10      6.68 o 
   3   5  10       27.09       35.82     11.81 o 
   4   5  10        3.24        4.66     10.38 o 
   5   5  10       32.35       46.35     12.95 o 
   6   5  10       26.31       31.30     12.72 o 
   7   5  10        1.31        0.10     15.55 o 
   8   5  10        1.87        0.82     13.45 o 
 -12   6  10       14.86        1.75     22.44 o 
 -11   6  10        0.06      -16.47     16.47 o 
 -10   6  10        5.74       -5.70     12.35 o 
  -9   6  10       26.54       24.84     12.65 o 
  -8   6  10       18.27        9.39     11.43 o 
  -7   6  10      804.47      824.06     27.48 o 
  -6   6  10      683.51      660.49     24.35 o 
  -5   6  10       73.82       62.03     13.85 o 
  -4   6  10      973.78      998.87     24.17 o 
  -3   6  10       11.82        5.19      3.41 o 
  -2   6  10       21.84       21.43      8.74 o 
  -1   6  10      308.75      344.80     35.04 o 
   0   6  10       55.91       82.79     27.88 o 
   1   6  10      176.73      175.56     24.79 o 
   2   6  10      324.43      345.45     22.88 o 
   3   6  10      403.77      292.13     24.05 o 
   4   6  10       68.38       69.50     13.35 o 
   5   6  10       97.05      102.14     15.22 o 
   6   6  10       40.96       43.05     13.84 o 
   7   6  10       18.06       -0.59     16.70 o 
   8   6  10        3.30       23.01     19.26 o 
 -11   7  10        7.60       -8.29     17.79 o 
 -10   7  10      100.38      100.21     21.23 o 
  -9   7  10       18.86       20.07     13.71 o 
  -8   7  10        1.87        5.73     11.95 o 
  -7   7  10       51.04       43.25     12.54 o 
  -6   7  10      135.04      137.12     22.31 o 
  -5   7  10       32.12       32.23     11.74 o 
  -4   7  10        1.30       10.36     13.23 o 
  -3   7  10        1.01        5.52      4.01 o 
  -2   7  10      919.52      881.00     34.62 o 
  -1   7  10      102.62       79.24     18.13 o 
   0   7  10       48.21       39.39     13.89 o 
   1   7  10      617.93      582.57     29.56 o 
   2   7  10       18.48       24.55     25.02 o 
   3   7  10        1.96       -9.56     21.66 o 
   4   7  10        2.61       -2.17     24.16 o 
   5   7  10        9.18       12.41     25.18 o 
   6   7  10       23.93       56.91     29.39 o 
   7   7  10       14.00       29.25     30.87 o 
 -10   8  10       24.66       22.48     18.45 o 
  -9   8  10       17.78       22.51     13.99 o 
  -8   8  10        0.47       -9.88     12.60 o 
  -7   8  10       18.62       27.52     13.36 o 
  -6   8  10        4.66       11.22     12.37 o 
  -5   8  10      247.52      249.61     19.04 o 
  -4   8  10       69.33       87.18     13.98 o 
  -3   8  10      241.52      247.28     17.42 o 
  -2   8  10       85.13       82.91     17.48 o 
  -1   8  10      145.29      113.92     28.87 o 
   0   8  10      220.19      178.77     31.24 o 
   1   8  10        1.46       17.65     21.46 o 
   2   8  10      114.53      116.49     29.26 o 
   3   8  10        3.45      -13.83     25.15 o 
   4   8  10       18.52       40.93     27.68 o 
   5   8  10       66.04       70.05     31.18 o 
   6   8  10        0.01        5.04     31.08 o 
  -9   9  10       31.34       47.82     25.71 o 
  -8   9  10       95.20       74.31     16.79 o 
  -7   9  10       35.24       48.32     19.65 o 
  -6   9  10       48.50       43.69     19.02 o 
  -5   9  10      289.17      277.98     26.32 o 
  -4   9  10       37.83       52.53     18.66 o 
  -3   9  10       45.09       32.34     27.18 o 
  -2   9  10      221.77      233.52     37.56 o 
  -1   9  10        5.22       28.41     26.98 o 
   0   9  10      286.62      239.63     37.41 o 
   1   9  10      209.95      176.14     35.07 o 
   2   9  10        0.68      -16.95     24.64 o 
   3   9  10       66.36       44.62     31.26 o 
   4   9  10       27.46       13.06     29.75 o 
   5   9  10        0.61      -19.44     29.43 o 
  -7  10  10        0.40       12.80     19.60 o 
  -6  10  10        3.40        8.73     18.96 o 
  -5  10  10        1.73      -11.59     54.52 o 
  -4  10  10        6.05       35.17     26.60 o 
  -3  10  10        6.01       33.59     29.04 o 
  -2  10  10       48.60       76.33     31.87 o 
  -1  10  10        8.41       32.98     27.69 o 
   0  10  10        0.32       18.45     27.66 o 
   1  10  10        0.27       -4.51     27.64 o 
   2  10  10       66.70       77.52     29.90 o 
   3  10  10        0.72       27.87     28.22 o 
  -2  11  10       20.30      -18.65     26.83 o 
  -1  11  10        5.61       24.24     30.94 o 
 -14   1  11        2.21      -11.18     11.18 o 
 -13   1  11       47.56       47.86     10.48 o 
 -12   1  11      157.97      160.70     10.15 o 
 -11   1  11      207.02      233.52     14.01 o 
 -10   1  11      212.82      224.55     10.85 o 
  -9   1  11      412.84      416.31     13.10 o 
  -8   1  11     1116.15     1086.69     18.36 o 
  -7   1  11       53.77       46.68      5.63 o 
  -6   1  11      754.33      715.22     13.49 o 
  -5   1  11     4199.33     4192.70     43.36 o 
  -4   1  11      615.58      585.49     10.46 o 
  -3   1  11     1718.82     1757.12     19.62 o 
  -2   1  11     4524.72     4478.51     36.62 o 
  -1   1  11      516.43      508.37      8.53 o 
   0   1  11      826.08      825.99     12.92 o 
   1   1  11     1473.54     1465.10     19.06 o 
   2   1  11       25.81       27.09      5.28 o 
   3   1  11     1095.25     1113.74     27.99 o 
   4   1  11       58.78       58.17      9.54 o 
   5   1  11        1.18       -2.49     12.49 o 
   6   1  11      323.30      259.13     23.89 o 
   7   1  11        0.65        1.32     14.18 o 
   8   1  11       30.19       21.51     18.83 o 
   9   1  11        3.58        9.42     16.60 o 
 -13   2  11        7.49       17.01      8.69 o 
 -12   2  11       27.67       41.56      8.64 o 
 -11   2  11       80.36       78.71      8.66 o 
 -10   2  11      440.07      457.99     20.91 o 
  -9   2  11       12.08       10.23      6.79 o 
  -8   2  11       91.77       71.57      6.99 o 
  -7   2  11     1831.44     1848.67     24.62 o 
  -6   2  11      862.64      878.11     16.88 o 
  -5   2  11      233.20      252.90      9.42 o 
  -4   2  11     3344.34     3180.98     32.65 o 
  -3   2  11     1005.52     1042.12     15.77 o 
  -2   2  11      416.31      413.25      8.53 o 
  -1   2  11      144.27      148.28      5.36 o 
   0   2  11     1397.46     1342.57     15.79 o 
   1   2  11     1203.32     1240.93     17.29 o 
   2   2  11      398.47      388.97     13.45 o 
   3   2  11      444.35      439.53     16.39 o 
   4   2  11      547.83      536.37     18.55 o 
   5   2  11      202.05      185.28     15.72 o 
   6   2  11        1.38       -9.69     13.20 o 
   7   2  11        2.96       -0.17     14.78 o 
   8   2  11       48.66       42.51     18.55 o 
   9   2  11        1.94       24.16     19.18 o 
 -13   3  11        0.85       -8.75      9.54 o 
 -12   3  11       38.58       49.90     10.71 o 
 -11   3  11       15.70       15.22     10.02 o 
 -10   3  11       32.10       19.95      6.61 o 
  -9   3  11        8.04       10.87      7.33 o 
  -8   3  11      110.75      104.03      9.42 o 
  -7   3  11      187.65      192.78     10.74 o 
  -6   3  11      950.89      948.41     17.79 o 
  -5   3  11      896.94      903.15     15.66 o 
  -4   3  11       78.48       82.28      5.80 o 
  -3   3  11     1241.74     1214.80     17.74 o 
  -2   3  11      153.16      167.03      9.35 o 
  -1   3  11      393.04      393.65      8.63 o 
   0   3  11        0.83        1.61      3.72 o 
   1   3  11      138.29      118.54      9.25 o 
   2   3  11       33.55       22.80      6.68 o 
   3   3  11        7.13        7.17      6.65 o 
   4   3  11       76.48       81.06     14.16 o 
   5   3  11        2.49       19.60     11.17 o 
   6   3  11        0.79       -3.64     24.35 o 
   7   3  11        0.17       15.36     15.02 o 
   8   3  11        0.80      -14.76     19.23 o 
   9   3  11        2.00        6.96     26.00 o 
 -13   4  11       75.22       63.26     18.16 o 
 -12   4  11      114.71      129.86     15.46 o 
 -11   4  11        1.80       -6.19      9.81 o 
 -10   4  11      377.58      385.05     18.76 o 
  -9   4  11      200.62      193.91     14.21 o 
  -8   4  11       24.05       25.54      9.69 o 
  -7   4  11      155.84      153.31     12.00 o 
  -6   4  11       18.22       19.80     10.60 o 
  -5   4  11       21.47       34.75      7.90 o 
  -4   4  11     1432.78     1485.93     23.12 o 
  -3   4  11      147.90      147.56      9.10 o 
  -2   4  11      185.90      204.02     14.00 o 
  -1   4  11     1829.38     1841.21     23.45 o 
   0   4  11     1125.07     1099.31     29.44 o 
   1   4  11      862.45      890.89     22.67 o 
   2   4  11      608.35      613.80     19.66 o 
   3   4  11      117.63      132.43     14.03 o 
   4   4  11      456.14      502.56     24.20 o 
   5   4  11      110.71      103.33     20.99 o 
   6   4  11        1.15       12.91     17.62 o 
   7   4  11       35.33       25.33     24.84 o 
   8   4  11       33.38       12.24     17.42 o 
   9   4  11        0.85      -15.12     23.96 o 
 -12   5  11        6.86       -0.35     13.57 o 
 -11   5  11        7.62       23.25     11.00 o 
 -10   5  11        4.68       -4.57      9.30 o 
  -9   5  11      396.80      422.75     23.35 o 
  -8   5  11       69.71       78.17     13.18 o 
  -7   5  11       20.72       10.49     10.97 o 
  -6   5  11      211.44      206.05     15.92 o 
  -5   5  11      349.90      373.77     19.20 o 
  -4   5  11       16.53       14.51      7.40 o 
  -3   5  11      209.01      199.63     15.30 o 
  -2   5  11     1788.10     1888.26     29.49 o 
  -1   5  11       12.80       14.29      6.69 o 
   0   5  11        8.40       13.49      7.80 o 
   1   5  11      869.07      898.51     42.80 o 
   2   5  11       28.25       39.84     11.02 o 
   3   5  11      470.63      543.10     23.22 o 
   4   5  11        7.30       -0.96     10.74 o 
   5   5  11       12.68       40.96     13.10 o 
   6   5  11       83.84      114.56     16.51 o 
   7   5  11        5.81        9.57     14.07 o 
   8   5  11       13.99       20.42     18.24 o 
 -12   6  11        0.16       36.30     25.00 o 
 -11   6  11       10.40        9.32     20.70 o 
 -10   6  11        0.49      -12.66     12.66 o 
  -9   6  11        5.09       10.02     14.45 o 
  -8   6  11      196.75      233.55     18.83 o 
  -7   6  11        0.98        1.86     11.31 o 
  -6   6  11        8.42        6.52     14.67 o 
  -5   6  11      215.25      208.60     16.44 o 
  -4   6  11      196.06      174.04     14.67 o 
  -3   6  11      176.63      132.36     27.14 o 
  -2   6  11       17.46       13.16      9.13 o 
  -1   6  11      188.07      207.74     21.47 o 
   0   6  11       63.56       31.41     14.03 o 
   1   6  11       37.92       35.26     14.68 o 
   2   6  11      142.82      183.76     20.04 o 
   3   6  11      362.22      372.92     32.58 o 
   4   6  11        3.79       -1.94     11.74 o 
   5   6  11        0.11       -1.51     11.97 o 
   6   6  11        4.51       15.43     13.77 o 
   7   6  11       32.42       22.62     18.03 o 
 -11   7  11       48.35       45.61     27.78 o 
 -10   7  11        9.79       24.96     14.83 o 
  -9   7  11       83.11       88.75     16.42 o 
  -8   7  11      242.81      281.19     21.10 o 
  -7   7  11       10.00       13.05     12.01 o 
  -6   7  11       83.68       99.04     14.40 o 
  -5   7  11      410.40      469.14     22.68 o 
  -4   7  11       37.38       30.96     11.13 o 
  -3   7  11      200.47      187.44     21.59 o 
  -2   7  11       63.05       93.41     17.18 o 
  -1   7  11        0.89       -8.79     12.73 o 
   0   7  11      316.72      262.68     22.75 o 
   1   7  11       86.40      123.00     23.09 o 
   2   7  11        1.51       -4.84     13.69 o 
   3   7  11      165.27      171.65     34.65 o 
   4   7  11       59.17       37.74     27.54 o 
   5   7  11        0.48        8.02     27.17 o 
   6   7  11        8.91       21.46     29.34 o 
 -10   8  11       56.53        9.53     28.21 o 
  -9   8  11        1.62       13.81     14.16 o 
  -8   8  11       49.49       45.22     14.77 o 
  -7   8  11       84.49       96.74     15.68 o 
  -6   8  11       50.56       45.42     15.49 o 
  -5   8  11        4.19       -5.06     11.56 o 
  -4   8  11      276.00      246.55     19.31 o 
  -3   8  11      213.18      227.21     22.55 o 
  -2   8  11       21.25       40.09     16.36 o 
  -1   8  11       27.31       17.84     23.79 o 
   0   8  11      548.85      578.61     51.28 o 
   1   8  11       14.11       29.61     23.22 o 
   2   8  11       33.45       16.53     23.98 o 
   3   8  11      130.52       88.76     30.80 o 
   4   8  11        5.82       -0.08     27.26 o 
   5   8  11       31.14        1.02     29.71 o 
  -8   9  11        2.72       -4.40     19.61 o 
  -7   9  11        9.38        9.14     18.14 o 
  -6   9  11       98.96      104.68     21.46 o 
  -5   9  11       26.29       31.31     17.34 o 
  -4   9  11        8.24       19.15     25.47 o 
  -3   9  11      139.67      156.43     34.00 o 
  -2   9  11        0.46       27.93     25.64 o 
  -1   9  11       36.40       -1.14     27.04 o 
   0   9  11        4.24       -0.48     26.53 o 
   1   9  11        9.50       23.59     25.87 o 
   2   9  11        5.95       11.57     26.67 o 
   3   9  11       18.71       36.26     30.37 o 
   4   9  11        3.27        0.45     31.20 o 
  -6  10  11       77.56       42.05     20.56 o 
  -5  10  11        0.27       -1.73     25.47 o 
  -4  10  11       65.66       48.07     31.89 o 
  -3  10  11       32.94       44.58     29.76 o 
  -2  10  11        2.75       -6.09     25.44 o 
  -1  10  11       54.97       41.84     31.76 o 
   0  10  11        0.66        4.25     28.58 o 
   1  10  11       39.28       80.86     31.78 o 
   2  10  11       61.85       58.67     31.61 o 
 -13   0  12      309.27      289.77     22.53 o 
 -12   0  12        2.21        3.19     11.99 o 
 -11   0  12      138.70      127.68     13.26 o 
 -10   0  12     1116.79     1156.25     27.53 o 
  -9   0  12      665.37      668.33     23.85 o 
  -8   0  12      179.20      150.00     13.61 o 
  -7   0  12     1974.20     1972.93     39.91 o 
  -6   0  12     1352.53     1351.86     25.79 o 
  -5   0  12      861.15      837.34     19.16 o 
  -4   0  12     2484.15     2549.21     49.12 o 
  -3   0  12     3601.79     3555.55     45.65 o 
  -2   0  12     5961.94     5845.08     68.98 o 
  -1   0  12     2047.30     2070.15     30.25 o 
   0   0  12     2844.31     2893.46     51.42 o 
   1   0  12     1600.93     1613.75     29.64 o 
   2   0  12     1235.52     1259.19     29.71 o 
   3   0  12       10.32        1.23      9.10 o 
   4   0  12      185.70      190.92     29.17 o 
   5   0  12      364.67      317.29     36.32 o 
   6   0  12       54.19       55.03     23.47 o 
   7   0  12        3.45      -10.88     18.88 o 
   8   0  12       18.19       20.84     23.08 o 
 -13   1  12        8.05       -2.92      9.00 o 
 -12   1  12        2.30        3.31      9.60 o 
 -11   1  12        6.57       18.63      7.42 o 
 -10   1  12       10.04       13.90      6.75 o 
  -9   1  12        5.98       -6.25      6.37 o 
  -8   1  12      427.62      438.83     12.67 o 
  -7   1  12      256.36      240.62     10.72 o 
  -6   1  12        8.56        8.84      5.71 o 
  -5   1  12     1897.44     1840.68     23.93 o 
  -4   1  12      158.68      143.05      8.37 o 
  -3   1  12       21.00       20.54      3.73 o 
  -2   1  12      815.60      757.36     11.43 o 
  -1   1  12       20.33       23.40      4.22 o 
   0   1  12     1187.28     1180.02     18.27 o 
   1   1  12       59.08       58.72      5.41 o 
   2   1  12        4.35       -3.60      6.03 o 
   3   1  12      568.01      611.31     17.03 o 
   4   1  12        2.56       13.39      9.44 o 
   5   1  12        4.81       -5.45     13.29 o 
   6   1  12       33.99       37.41     15.46 o 
   7   1  12        2.45       16.12     16.28 o 
   8   1  12        4.96       18.58     18.37 o 
 -13   2  12       43.14       33.60     11.17 o 
 -12   2  12        3.28        5.59      9.04 o 
 -11   2  12        1.84        0.48      7.71 o 
 -10   2  12       90.58      103.44      9.77 o 
  -9   2  12      118.27      114.70      8.68 o 
  -8   2  12      187.69      186.14     10.39 o 
  -7   2  12      848.26      803.78     15.85 o 
  -6   2  12      577.04      556.33     21.57 o 
  -5   2  12       16.10        1.68      4.70 o 
  -4   2  12     1301.52     1281.04     21.54 o 
  -3   2  12      974.20      972.02     17.39 o 
  -2   2  12        5.26        0.27      3.88 o 
  -1   2  12      991.26      968.47     22.37 o 
   0   2  12      171.60      143.95      6.85 o 
   1   2  12      954.44      983.27     30.66 o 
   2   2  12      423.93      436.74     27.79 o 
   3   2  12        0.62       -0.34      7.50 o 
   4   2  12      259.22      292.67     30.08 o 
   5   2  12       21.34       18.41     13.64 o 
   6   2  12       25.65       37.52     16.22 o 
   7   2  12        7.92       14.44     15.51 o 
   8   2  12       18.74        9.76     16.75 o 
 -13   3  12       13.80       20.79     20.18 o 
 -12   3  12        0.66        0.96     12.65 o 
 -11   3  12      153.86      159.72     14.46 o 
 -10   3  12       13.10        5.20      8.03 o 
  -9   3  12       11.24        6.56      8.20 o 
  -8   3  12     1042.25     1062.60     22.90 o 
  -7   3  12       11.75        9.92      5.71 o 
  -6   3  12       40.60       43.15      6.31 o 
  -5   3  12      920.88      948.79     16.36 o 
  -4   3  12       21.33        6.56      4.08 o 
  -3   3  12      987.32      993.41     15.30 o 
  -2   3  12     3140.88     3119.26     32.49 o 
  -1   3  12      153.79      169.42      6.98 o 
   0   3  12     1835.05     1870.36     24.82 o 
   1   3  12      338.34      337.29     14.11 o 
   2   3  12       17.12        9.53      7.90 o 
   3   3  12      908.45      958.84     29.13 o 
   4   3  12        2.11      -10.48     10.48 o 
   5   3  12        0.70       -1.26     11.57 o 
   6   3  12      101.73      105.69     32.23 o 
   7   3  12        2.07       -3.61     15.88 o 
   8   3  12        7.86        4.07     24.59 o 
 -13   4  12       80.14       91.82     21.38 o 
 -12   4  12        2.14       10.63     13.69 o 
 -11   4  12       69.90       72.60     12.37 o 
 -10   4  12       49.89       80.01     12.60 o 
  -9   4  12       11.35       16.92      9.27 o 
  -8   4  12       15.31        3.70      8.56 o 
  -7   4  12      139.75      149.82     13.05 o 
  -6   4  12      400.98      409.27     16.63 o 
  -5   4  12       21.24       21.08      8.02 o 
  -4   4  12      535.57      514.59     13.22 o 
  -3   4  12      188.05      189.50      9.08 o 
  -2   4  12      552.36      554.20     15.50 o 
  -1   4  12      129.33      117.97     12.39 o 
   0   4  12       12.91        8.32      9.44 o 
   1   4  12      160.60      159.67     11.79 o 
   2   4  12        7.57       -0.13      7.93 o 
   3   4  12      102.95      117.94     14.65 o 
   4   4  12        7.34       21.27     11.47 o 
   5   4  12      143.68      121.40     19.59 o 
   6   4  12       16.05       21.06     13.57 o 
   7   4  12        1.17       13.82     23.86 o 
   8   4  12       20.03       -3.64     24.33 o 
 -12   5  12        5.28       -1.42     24.42 o 
 -11   5  12       48.46       48.20     14.76 o 
 -10   5  12       41.87       51.27     14.41 o 
  -9   5  12       39.43       30.08     12.70 o 
  -8   5  12      125.98      142.48     15.59 o 
  -7   5  12        2.70       -7.23     10.35 o 
  -6   5  12      434.59      411.21     21.35 o 
  -5   5  12      313.23      312.14     24.81 o 
  -4   5  12       85.92       54.07     10.84 o 
  -3   5  12      491.46      496.04     20.49 o 
  -2   5  12        6.09        3.49      5.34 o 
  -1   5  12      109.38      120.49     13.18 o 
   0   5  12      186.33      231.83     21.28 o 
   1   5  12       25.38       14.71      7.45 o 
   2   5  12       48.24       59.88     13.40 o 
   3   5  12      208.92      214.54     17.72 o 
   4   5  12       96.34      112.26     15.15 o 
   5   5  12       63.07      105.58     15.84 o 
   6   5  12       38.36       35.13     19.39 o 
   7   5  12        1.71       12.98     34.67 o 
 -11   6  12        0.02       16.70     15.32 o 
 -10   6  12      135.98      138.33     18.25 o 
  -9   6  12       32.97       18.18     13.53 o 
  -8   6  12        0.68        5.53     13.03 o 
  -7   6  12      321.29      338.29     21.14 o 
  -6   6  12      352.19      363.48     21.05 o 
  -5   6  12       47.61       43.74     12.27 o 
  -4   6  12      889.14      894.68     27.62 o 
  -3   6  12      709.76      743.32     25.21 o 
  -2   6  12     1066.34     1021.30     38.01 o 
  -1   6  12      579.51      478.44     27.45 o 
   0   6  12      123.59      115.93     18.26 o 
   1   6  12      244.81      287.43     24.37 o 
   2   6  12      101.83      141.05     45.03 o 
   3   6  12        2.00       12.90     11.74 o 
   4   6  12       49.94       48.25     14.05 o 
   5   6  12       76.47       81.14     16.22 o 
   6   6  12       14.94       17.71     14.51 o 
   7   6  12        5.60        2.02     26.77 o 
 -10   7  12        8.39       12.50     14.77 o 
  -9   7  12       27.34       32.52     14.67 o 
  -8   7  12       67.56       85.10     15.41 o 
  -7   7  12        1.30       -1.75     12.31 o 
  -6   7  12       76.37       83.31     14.44 o 
  -5   7  12      148.39      124.24     15.54 o 
  -4   7  12      102.94       92.53     13.83 o 
  -3   7  12       83.02       51.47     16.21 o 
  -2   7  12      258.10      254.95     23.75 o 
  -1   7  12       17.27       -3.33     13.56 o 
   0   7  12       66.77       80.36     21.03 o 
   1   7  12        2.89       27.12     16.91 o 
   2   7  12       51.95       41.06     16.61 o 
   3   7  12       13.70       16.75     24.01 o 
   4   7  12        3.26       15.16     25.47 o 
   5   7  12       52.66       51.19     31.77 o 
   6   7  12        6.64        3.21     30.48 o 
  -9   8  12        5.62      -12.31     20.61 o 
  -8   8  12       25.53       22.54     15.05 o 
  -7   8  12       54.00       45.15     15.04 o 
  -6   8  12       40.14       47.58     14.12 o 
  -5   8  12       21.35       15.15     12.92 o 
  -4   8  12      179.96      208.58     23.52 o 
  -3   8  12       28.50        6.62     15.74 o 
  -2   8  12      112.03      124.38     19.98 o 
  -1   8  12      192.07      249.00     24.48 o 
   0   8  12       70.25      114.58     30.00 o 
   1   8  12       76.22       92.05     31.43 o 
   2   8  12       32.22       14.36     27.22 o 
   3   8  12        0.09       34.78     29.71 o 
   4   8  12        0.61       -3.61     28.01 o 
   5   8  12        0.39      -27.39     29.76 o 
  -8   9  12       92.54       76.47     22.66 o 
  -7   9  12        1.68        9.07     15.94 o 
  -6   9  12       12.43       20.23     18.48 o 
  -5   9  12      111.85      104.89     34.16 o 
  -4   9  12        0.20      -26.54     26.54 o 
  -3   9  12       55.06       78.85     29.50 o 
  -2   9  12      128.92       88.35     31.79 o 
  -1   9  12       28.23       42.15     29.67 o 
   0   9  12       24.44       43.92     31.27 o 
   1   9  12       10.89       44.63     28.97 o 
   2   9  12       16.97       43.66     31.26 o 
   3   9  12       33.43       42.13     31.24 o 
  -5  10  12       18.26       27.85     28.52 o 
  -4  10  12       14.58       17.44     29.32 o 
  -3  10  12       87.42      118.72     35.01 o 
  -2  10  12        0.95       50.68     31.95 o 
  -1  10  12        0.10      -28.32     28.32 o 
   0  10  12       82.11       77.96     34.27 o 
 -13   1  13        1.59       -3.58     11.26 o 
 -12   1  13        7.68        8.57     10.04 o 
 -11   1  13      499.08      551.64     15.10 o 
 -10   1  13       14.76        0.36      6.67 o 
  -9   1  13        5.85        0.64      6.26 o 
  -8   1  13     1159.45     1195.82     20.48 o 
  -7   1  13       27.74        4.08      8.09 o 
  -6   1  13      426.92      463.36     13.30 o 
  -5   1  13     2040.26     1936.05     27.49 o 
  -4   1  13      452.41      471.32     10.86 o 
  -3   1  13     1585.54     1568.06     19.22 o 
  -2   1  13     1541.68     1503.72     18.86 o 
  -1   1  13       64.41       68.87      6.18 o 
   0   1  13     2652.27     2720.61     38.39 o 
   1   1  13        8.32        8.71      6.17 o 
   2   1  13        3.86       11.71      9.28 o 
   3   1  13      335.61      283.14     23.87 o 
   4   1  13       79.21       59.87     26.13 o 
   5   1  13        3.17       18.83     14.22 o 
   6   1  13       55.40       74.85     18.78 o 
   7   1  13       47.08       58.39     19.45 o 
   8   1  13       30.15       10.78     24.57 o 
 -13   2  13      171.10      193.13     19.33 o 
 -12   2  13        1.71      -10.17     14.20 o 
 -11   2  13        1.29       16.45      9.42 o 
 -10   2  13      160.47      182.72     11.65 o 
  -9   2  13      595.49      595.67     15.25 o 
  -8   2  13      167.55      160.78      9.44 o 
  -7   2  13      597.46      570.94     15.47 o 
  -6   2  13      714.58      749.91     16.15 o 
  -5   2  13     2510.85     2441.06     32.35 o 
  -4   2  13      211.65      194.01      8.66 o 
  -3   2  13       72.41       82.97      6.84 o 
  -2   2  13     1836.35     1787.29     22.35 o 
  -1   2  13      199.95      207.56     11.56 o 
   0   2  13      201.47      207.14      8.55 o 
   1   2  13      144.09      150.80     11.85 o 
   2   2  13      715.88      722.55     21.72 o 
   3   2  13       14.60       15.89     10.70 o 
   4   2  13        5.87        9.86     14.02 o 
   5   2  13      297.95      286.89     50.87 o 
   6   2  13       39.97       40.34     37.71 o 
   7   2  13       18.35       33.20     17.92 o 
   8   2  13       12.40       14.57     24.61 o 
 -13   3  13        1.23        1.14     14.41 o 
 -12   3  13       58.66       77.69     25.87 o 
 -11   3  13        0.03        3.26     10.03 o 
 -10   3  13        6.22       20.05      9.02 o 
  -9   3  13       60.10       73.24      9.81 o 
  -8   3  13       16.15       14.87      4.78 o 
  -7   3  13       73.43       52.36      7.84 o 
  -6   3  13        2.18       -1.32      3.61 o 
  -5   3  13       10.78        9.19      4.25 o 
  -4   3  13       21.50       18.67      6.14 o 
  -3   3  13      144.19      132.88      7.53 o 
  -2   3  13       14.98       25.23      6.10 o 
  -1   3  13      176.72      170.08      8.03 o 
   0   3  13       53.54       29.63      8.57 o 
   1   3  13      142.63      146.30     11.92 o 
   2   3  13        3.78        2.66     10.23 o 
   3   3  13       35.28       20.66     14.36 o 
   4   3  13        6.29        4.62     12.57 o 
   5   3  13        0.87       -6.58     31.21 o 
   6   3  13        7.81       -7.40     24.91 o 
   7   3  13       12.24       48.05     19.82 o 
 -12   4  13        3.79      -14.60     14.60 o 
 -11   4  13        5.34       10.07     13.56 o 
 -10   4  13       35.56       30.94     11.38 o 
  -9   4  13      114.02       95.39     12.47 o 
  -8   4  13      325.12      313.38     16.89 o 
  -7   4  13      694.12      595.63     19.51 o 
  -6   4  13      368.90      369.13     16.33 o 
  -5   4  13     1017.09      983.00     20.69 o 
  -4   4  13     1081.85     1076.70     28.74 o 
  -3   4  13       49.75       57.59      7.69 o 
  -2   4  13      513.27      533.00     14.79 o 
  -1   4  13      643.00      664.37     24.37 o 
   0   4  13       44.55       30.98      8.97 o 
   1   4  13      485.22      526.13     24.40 o 
   2   4  13      236.83      287.50     19.65 o 
   3   4  13       15.60       21.63     11.96 o 
   4   4  13       99.93      137.71     16.58 o 
   5   4  13      109.11      142.76     17.49 o 
   6   4  13        0.28        5.00     17.92 o 
   7   4  13       14.70       46.22     39.87 o 
 -12   5  13        8.55       12.59     18.55 o 
 -11   5  13      355.00      377.38     24.91 o 
 -10   5  13       10.91       -3.78     13.58 o 
  -9   5  13        1.29        1.47     11.78 o 
  -8   5  13      747.20      753.56     36.67 o 
  -7   5  13       18.04       22.85     11.60 o 
  -6   5  13      358.07      339.83     19.98 o 
  -5   5  13       55.01       67.40     12.18 o 
  -4   5  13        2.82        6.74      8.01 o 
  -3   5  13      435.37      426.88     14.38 o 
  -2   5  13      259.49      240.48     54.13 o 
  -1   5  13       88.25      111.32     17.45 o 
   0   5  13      774.58      768.34     46.93 o 
   1   5  13       97.55       74.17     13.75 o 
   2   5  13        1.36        6.31     12.14 o 
   3   5  13      143.53      115.55     16.26 o 
   4   5  13       22.86       17.35     12.96 o 
   5   5  13        0.94       11.26     13.63 o 
   6   5  13       16.07       11.05     14.71 o 
   7   5  13       29.42       43.72     20.38 o 
 -11   6  13        2.91       -9.92     17.60 o 
 -10   6  13       20.65       17.96     14.56 o 
  -9   6  13        8.14       -5.96     12.46 o 
  -8   6  13        6.93      -11.57     11.57 o 
  -7   6  13       21.54       15.21     12.01 o 
  -6   6  13      143.40      163.14     16.57 o 
  -5   6  13        8.87        9.22     11.23 o 
  -4   6  13       51.88       66.25     13.23 o 
  -3   6  13       17.66        5.13     14.54 o 
  -2   6  13      197.86      166.07     20.77 o 
  -1   6  13       88.82       89.28     17.60 o 
   0   6  13       52.00       71.36     17.61 o 
   1   6  13      122.42      138.27     20.48 o 
   2   6  13        1.61       -6.15     18.04 o 
   3   6  13        8.00       25.61     15.64 o 
   4   6  13       40.08       33.65     14.51 o 
   5   6  13        2.63       17.32     14.57 o 
   6   6  13        6.33       26.31     15.50 o 
 -10   7  13        0.10        8.35     15.01 o 
  -9   7  13      135.61      124.39     17.57 o 
  -8   7  13      306.45      322.12     22.91 o 
  -7   7  13       16.09       -2.82     12.83 o 
  -6   7  13      423.04      433.36     39.49 o 
  -5   7  13      246.91      253.56     19.24 o 
  -4   7  13       90.09       99.81     18.95 o 
  -3   7  13      135.73      174.62     22.45 o 
  -2   7  13       62.47       72.74     17.91 o 
  -1   7  13       16.50      -13.31     14.32 o 
   0   7  13      300.14      297.14     26.49 o 
   1   7  13       85.07       78.87     18.78 o 
   2   7  13        1.61       -7.58     17.59 o 
   3   7  13       98.88      116.86     32.24 o 
   4   7  13        1.62       16.35     26.63 o 
   5   7  13       30.24       40.67     31.73 o 
  -9   8  13       73.00       73.38     17.76 o 
  -8   8  13        2.78       -2.10     13.86 o 
  -7   8  13       20.22       25.38     18.83 o 
  -6   8  13      142.51      129.93     17.63 o 
  -5   8  13       30.29       71.95     18.36 o 
  -4   8  13       33.77       20.06     16.96 o 
  -3   8  13      239.69      245.36     31.01 o 
  -2   8  13       88.03       44.84     18.09 o 
  -1   8  13       13.49      -10.82     15.76 o 
   0   8  13        2.85      -14.81     25.60 o 
   1   8  13       30.93       -7.07     27.24 o 
   2   8  13       20.85       35.30     30.82 o 
   3   8  13       36.34       45.01     29.32 o 
   4   8  13        6.46        4.34     27.83 o 
  -7   9  13        7.62      -13.92     13.92 o 
  -6   9  13       55.66       68.92     21.28 o 
  -5   9  13        1.94      -16.13     29.15 o 
  -4   9  13       11.21       29.43     30.52 o 
  -3   9  13        7.55       18.11     27.65 o 
  -2   9  13        0.14      -26.65     26.65 o 
  -1   9  13       38.55       97.77     33.98 o 
   0   9  13        8.62       21.18     26.03 o 
   1   9  13       26.56        6.05     26.90 o 
   2   9  13      161.84      164.09     37.45 o 
  -3  10  13        7.43       60.86     33.66 o 
  -2  10  13       47.78       76.16     32.23 o 
 -13   0  14      134.47      102.70     21.45 o 
 -12   0  14      196.93      182.53     19.25 o 
 -11   0  14      177.81      237.06     19.09 o 
 -10   0  14       10.34       19.86     10.12 o 
  -9   0  14      371.86      379.11     20.85 o 
  -8   0  14     1195.44     1163.37     31.08 o 
  -7   0  14      642.36      585.22     22.64 o 
  -6   0  14      476.22      482.76     19.39 o 
  -5   0  14     1153.45     1095.53     38.00 o 
  -4   0  14      656.56      671.29     24.05 o 
  -3   0  14      373.18      351.82     16.76 o 
  -2   0  14      424.89      411.24     15.13 o 
  -1   0  14       27.79       28.01      8.99 o 
   0   0  14      248.62      242.21     15.14 o 
   1   0  14        8.55       10.15     15.80 o 
   2   0  14     2064.61     2158.61     85.10 o 
   3   0  14      154.29      177.66     30.38 o 
   4   0  14      217.64      290.38     37.71 o 
   5   0  14      325.77      316.09     39.38 o 
   6   0  14       12.17      -20.70     20.70 o 
   7   0  14       21.65       21.22     24.04 o 
 -13   1  14       19.52       18.00     12.80 o 
 -12   1  14        8.67       -3.81      9.87 o 
 -11   1  14      243.97      261.33     14.38 o 
 -10   1  14        3.28        8.76      7.04 o 
  -9   1  14       81.03       85.98     10.02 o 
  -8   1  14      132.89      133.84      9.80 o 
  -7   1  14      274.42      249.03     11.76 o 
  -6   1  14       29.00       35.28      7.10 o 
  -5   1  14       18.07       14.06      6.24 o 
  -4   1  14       33.29       24.55      6.40 o 
  -3   1  14     1500.07     1454.58     21.27 o 
  -2   1  14      222.36      240.87      9.64 o 
  -1   1  14       18.10       19.45      5.56 o 
   0   1  14     1850.63     1722.27     49.48 o 
   1   1  14      112.49      107.67     15.25 o 
   2   1  14       51.29       48.35     11.57 o 
   3   1  14       10.08       -6.62     25.41 o 
   4   1  14        4.26       -5.60     13.48 o 
   5   1  14       39.61       41.62     16.96 o 
   6   1  14        3.27       20.86     16.88 o 
   7   1  14       12.17       -1.49     22.78 o 
 -13   2  14       12.05       22.00     14.13 o 
 -12   2  14       18.25       30.76     10.69 o 
 -11   2  14       51.66       32.29     14.28 o 
 -10   2  14       90.70       87.96      9.14 o 
  -9   2  14      203.63      183.35     10.51 o 
  -8   2  14       61.60       70.57      8.06 o 
  -7   2  14       58.10       69.95      7.47 o 
  -6   2  14       19.64       23.90      6.89 o 
  -5   2  14      168.70      164.87      9.82 o 
  -4   2  14       30.03       44.78      6.95 o 
  -3   2  14      333.93      311.20     12.81 o 
  -2   2  14       38.87       39.09      6.42 o 
  -1   2  14      596.15      613.08     17.68 o 
   0   2  14      215.78      204.05     23.34 o 
   1   2  14       17.39       22.95     10.78 o 
   2   2  14      253.90      253.70     24.88 o 
   3   2  14       33.53       31.06     12.22 o 
   4   2  14       42.14       14.85     15.44 o 
   5   2  14        1.84       25.08     17.20 o 
   6   2  14       17.44       28.96     17.92 o 
   7   2  14       13.78       22.33     19.04 o 
 -12   3  14        1.03        4.74     13.69 o 
 -11   3  14      458.32      455.11     25.96 o 
 -10   3  14       22.72        3.19      8.80 o 
  -9   3  14      323.19      344.51     19.59 o 
  -8   3  14      135.12      124.49     11.04 o 
  -7   3  14       53.50       32.47      6.31 o 
  -6   3  14     1871.38     1783.93     25.27 o 
  -5   3  14      721.33      674.28     16.08 o 
  -4   3  14      334.37      352.21     12.48 o 
  -3   3  14     2531.09     2538.65     33.21 o 
  -2   3  14      490.32      489.09     12.77 o 
  -1   3  14       35.83       34.57     11.34 o 
   0   3  14     1394.00     1348.92     29.62 o 
   1   3  14      127.32      159.63     15.82 o 
   2   3  14      544.81      524.66     24.78 o 
   3   3  14      332.98      318.56     20.71 o 
   4   3  14      136.10      156.22     17.21 o 
   5   3  14       65.38       80.21     27.29 o 
   6   3  14       28.09       75.79     21.16 o 
   7   3  14       25.36       29.57     29.45 o 
 -12   4  14       42.16       53.96     18.18 o 
 -11   4  14       34.92       12.96     14.02 o 
 -10   4  14       33.01       19.34     13.12 o 
  -9   4  14      155.57      153.15     13.59 o 
  -8   4  14       87.95       79.80     10.20 o 
  -7   4  14       16.48       11.75      9.12 o 
  -6   4  14      317.42      335.23     18.06 o 
  -5   4  14       31.37       25.83      7.76 o 
  -4   4  14      206.13      195.02     11.29 o 
  -3   4  14        4.03        7.24      5.89 o 
  -2   4  14        3.67       -2.06      7.71 o 
  -1   4  14      467.56      473.79     22.76 o 
   0   4  14       23.22       28.37     11.59 o 
   1   4  14       14.22       58.91     17.63 o 
   2   4  14      209.88      207.70     18.45 o 
   3   4  14       12.04        6.55     13.33 o 
   4   4  14        0.14       11.16     13.05 o 
   5   4  14        7.44       17.53     18.28 o 
   6   4  14        1.71        5.00     22.59 o 
 -11   5  14        1.56       12.55     14.04 o 
 -10   5  14       22.17       43.28     16.63 o 
  -9   5  14      137.68      157.00     17.95 o 
  -8   5  14       26.70       15.32     13.47 o 
  -7   5  14       71.91       75.73     13.58 o 
  -6   5  14      283.81      281.72     16.10 o 
  -5   5  14      189.49      190.06     13.68 o 
  -4   5  14      178.97      182.67     12.82 o 
  -3   5  14      403.96      403.14     20.29 o 
  -2   5  14      140.28      131.08     18.84 o 
  -1   5  14       67.52       68.14     13.20 o 
   0   5  14      352.09      315.96     47.47 o 
   1   5  14       43.11       16.55     17.26 o 
   2   5  14       65.94      103.73     16.02 o 
   3   5  14       94.86       75.98     15.91 o 
   4   5  14        1.17       24.40     14.60 o 
   5   5  14       16.36       -0.49     13.89 o 
   6   5  14       16.44       53.03     22.13 o 
 -11   6  14       34.19       59.00     21.39 o 
 -10   6  14       37.88       43.07     15.96 o 
  -9   6  14      229.95      199.53     19.39 o 
  -8   6  14       18.87        4.00     14.89 o 
  -7   6  14       76.88       93.42     15.55 o 
  -6   6  14      256.17      263.63     19.95 o 
  -5   6  14       72.88       76.42     13.85 o 
  -4   6  14      559.75      569.55     32.30 o 
  -3   6  14       41.54       26.68     16.29 o 
  -2   6  14      278.62      320.97     26.85 o 
  -1   6  14      418.50      441.14     38.41 o 
   0   6  14        6.62       -0.03     14.94 o 
   1   6  14       67.42       52.63     17.79 o 
   2   6  14      191.22      186.32     23.72 o 
   3   6  14       11.88      -15.25     15.25 o 
   4   6  14        1.86       -4.91     16.73 o 
   5   6  14       15.55       22.62     19.44 o 
  -9   7  14       22.98       38.12     15.76 o 
  -8   7  14        4.24       46.02     15.97 o 
  -7   7  14       55.11       38.63     14.82 o 
  -6   7  14       67.14       84.89     15.51 o 
  -5   7  14       10.07       14.86     12.38 o 
  -4   7  14      168.17      175.84     23.40 o 
  -3   7  14        3.59       -7.00     15.22 o 
  -2   7  14        4.08       11.52     15.88 o 
  -1   7  14      210.89      255.08     25.84 o 
   0   7  14        9.19        4.23     15.92 o 
   1   7  14       21.82       38.73     18.53 o 
   2   7  14        3.28        4.11     16.91 o 
   3   7  14       12.06       43.70     31.31 o 
   4   7  14       26.84       34.48     31.60 o 
  -8   8  14       30.63       48.19     16.48 o 
  -7   8  14      154.87      143.18     21.25 o 
  -6   8  14       14.70        8.85     14.45 o 
  -5   8  14       34.52       56.54     26.20 o 
  -4   8  14      162.41      149.59     23.40 o 
  -3   8  14       14.95       26.30     17.98 o 
  -2   8  14      170.60      187.67     27.49 o 
  -1   8  14       47.09       42.08     30.15 o 
   0   8  14       38.74        5.62     26.32 o 
   1   8  14       83.23      122.34     36.43 o 
   2   8  14       21.78       13.87     31.17 o 
   3   8  14        0.28       23.51     31.78 o 
  -6   9  14       65.41       -0.49     29.90 o 
  -5   9  14       22.08       33.67     32.84 o 
  -4   9  14        6.97      -28.89     29.52 o 
  -3   9  14       22.78       33.79     31.39 o 
  -2   9  14       16.39       44.05     29.54 o 
  -1   9  14       40.39        6.41     30.29 o 
   0   9  14       39.55       21.86     27.89 o 
   1   9  14       82.40      104.25     36.84 o 
 -12   1  15        1.72       12.73     10.63 o 
 -11   1  15       70.83       81.68     10.46 o 
 -10   1  15       89.46       85.52      9.30 o 
  -9   1  15      638.68      676.58     16.38 o 
  -8   1  15       18.19       26.29      7.59 o 
  -7   1  15      104.07       95.75      9.11 o 
  -6   1  15     1210.24     1249.51     33.71 o 
  -5   1  15      504.56      500.02     14.78 o 
  -4   1  15        1.27        3.64      6.34 o 
  -3   1  15     1971.61     1876.53     27.78 o 
  -2   1  15      297.60      321.45     12.08 o 
  -1   1  15     1129.88     1113.31     22.84 o 
   0   1  15      329.39      347.31     17.11 o 
   1   1  15      111.65      106.27     13.88 o 
   2   1  15      309.82      317.30     33.18 o 
   3   1  15       22.45       18.77     15.06 o 
   4   1  15       10.48       24.66     17.83 o 
   5   1  15       10.95      -13.52     24.93 o 
   6   1  15        1.12       -0.95     17.21 o 
 -12   2  15      128.22      185.36     16.77 o 
 -11   2  15      231.11      222.76     19.85 o 
 -10   2  15       20.86       18.89     10.28 o 
  -9   2  15      476.85      451.72     15.39 o 
  -8   2  15      118.17      124.65      9.30 o 
  -7   2  15      573.28      580.59     14.74 o 
  -6   2  15       31.92       25.82      7.33 o 
  -5   2  15        4.37        7.58      6.68 o 
  -4   2  15     1417.14     1381.16     26.07 o 
  -3   2  15        4.37        5.73      6.81 o 
  -2   2  15      116.60      103.63      8.43 o 
  -1   2  15     1374.30     1384.79     29.27 o 
   0   2  15      101.26       96.80     14.00 o 
   1   2  15      130.07      158.45     16.00 o 
   2   2  15      862.70      850.59     38.95 o 
   3   2  15        2.45        5.98     15.75 o 
   4   2  15      143.97      130.08     22.65 o 
   5   2  15        7.54      -14.78     14.78 o 
   6   2  15        1.33       17.39     19.20 o 
 -12   3  15       41.21       19.95     20.54 o 
 -11   3  15        0.17      -13.37     13.37 o 
 -10   3  15       25.69       11.38     13.11 o 
  -9   3  15        0.30       -0.04      8.78 o 
  -8   3  15       38.98       45.26      7.72 o 
  -7   3  15       40.38       34.31      7.45 o 
  -6   3  15       31.84       25.23      6.88 o 
  -5   3  15       27.35       18.64      7.17 o 
  -4   3  15       45.64       49.45      7.54 o 
  -3   3  15        1.68        0.30      6.03 o 
  -2   3  15       22.79       27.06      6.10 o 
  -1   3  15       41.64       24.22     15.85 o 
   0   3  15       13.95       34.29     12.18 o 
   1   3  15        4.38      -11.15     11.15 o 
   2   3  15       17.51        5.92     12.50 o 
   3   3  15       31.27       29.43     13.45 o 
   4   3  15       41.75       14.25     16.78 o 
   5   3  15        8.17      -16.54     16.54 o 
   6   3  15        0.18       43.81     20.33 o 
 -12   4  15       94.37      110.41     31.88 o 
 -11   4  15       26.21       33.82     15.45 o 
 -10   4  15       60.55       70.72     16.04 o 
  -9   4  15       86.77       97.52     13.12 o 
  -8   4  15      220.07      227.11     13.98 o 
  -7   4  15      565.28      575.76     21.42 o 
  -6   4  15       14.91        3.10      8.69 o 
  -5   4  15      218.15      215.59     21.36 o 
  -4   4  15     1337.71     1348.14     25.77 o 
  -3   4  15        7.74        2.56      4.30 o 
  -2   4  15      142.40      152.05     16.25 o 
  -1   4  15      800.43      813.52     28.54 o 
   0   4  15        4.84       -6.38     11.19 o 
   1   4  15      156.32      150.77     17.32 o 
   2   4  15      387.22      402.34     23.91 o 
   3   4  15        0.16       18.23     13.52 o 
   4   4  15      229.40      205.31     20.35 o 
   5   4  15       17.15        7.65     21.24 o 
 -11   5  15       15.68        3.96     17.99 o 
 -10   5  15       56.66       56.60     16.20 o 
  -9   5  15      372.39      423.21     25.45 o 
  -8   5  15        6.51       13.11     11.90 o 
  -7   5  15      184.52      203.19     15.39 o 
  -6   5  15      479.44      489.91     20.17 o 
  -5   5  15      116.12      101.64     11.88 o 
  -4   5  15       39.43       43.89      9.89 o 
  -3   5  15      672.58      626.41     37.18 o 
  -2   5  15      224.05      222.20     23.12 o 
  -1   5  15       99.07       69.25     18.88 o 
   0   5  15      123.92      122.87     15.56 o 
   1   5  15      247.45      266.20     23.55 o 
   2   5  15       78.10       77.83     16.49 o 
   3   5  15        8.50        9.63     12.97 o 
   4   5  15       39.94       58.75     16.67 o 
   5   5  15       95.34      136.67     23.66 o 
 -10   6  15       88.80       77.31     21.36 o 
  -9   6  15       88.52       95.11     27.21 o 
  -8   6  15      128.72      133.01     17.51 o 
  -7   6  15       24.13       27.22     10.88 o 
  -6   6  15       25.58       24.02     10.68 o 
  -5   6  15      225.66      233.81     19.04 o 
  -4   6  15        4.90        5.68     15.98 o 
  -3   6  15        1.29       22.70     16.17 o 
  -2   6  15      194.42      179.87     23.28 o 
  -1   6  15        5.39       12.88     16.02 o 
   0   6  15       15.70        2.17     16.88 o 
   1   6  15       51.56       52.80     19.12 o 
   2   6  15        0.71      -13.90     16.68 o 
   3   6  15        0.22       11.35     18.26 o 
   4   6  15        0.23      -17.74     17.74 o 
  -9   7  15       43.03       62.62     21.63 o 
  -8   7  15       76.53       64.65     19.51 o 
  -7   7  15        4.33       16.67     14.11 o 
  -6   7  15       90.82      102.72     16.69 o 
  -5   7  15       91.60      104.35     59.65 o 
  -4   7  15       62.34       89.32     20.69 o 
  -3   7  15      135.06      137.48     22.51 o 
  -2   7  15       52.64       53.25     35.70 o 
  -1   7  15       19.54       24.65     17.40 o 
   0   7  15      187.07      160.99     23.62 o 
   1   7  15       35.78       17.06     18.97 o 
   2   7  15       44.53       27.16     34.16 o 
   3   7  15      189.19      293.72     46.24 o 
  -7   8  15      119.83      143.72     20.45 o 
  -6   8  15       78.73       55.73     21.82 o 
  -5   8  15       12.71       30.34     19.63 o 
  -4   8  15      353.26      354.71     30.60 o 
  -3   8  15       72.61       83.76     21.90 o 
  -2   8  15       36.82       30.00     25.73 o 
  -1   8  15       49.13       64.09     20.48 o 
   0   8  15        0.67       16.58     30.07 o 
   1   8  15        0.35      -12.41     30.23 o 
  -4   9  15       17.27       -7.18     32.29 o 
  -3   9  15       12.04        8.54     31.74 o 
  -2   9  15        6.07        5.27     31.42 o 
 -12   0  16      215.75      229.87     20.68 o 
 -11   0  16      124.35      148.02     19.13 o 
 -10   0  16      181.03      179.24     17.80 o 
  -9   0  16       24.34        2.08     10.88 o 
  -8   0  16       32.85       28.71     11.29 o 
  -7   0  16     2141.78     2086.04     55.95 o 
  -6   0  16      214.28      176.69     35.41 o 
  -5   0  16      112.78       91.46     12.61 o 
  -4   0  16      933.00      922.74     27.03 o 
  -3   0  16      117.60      143.90     13.84 o 
  -2   0  16      954.84      904.48     34.07 o 
  -1   0  16      761.73      712.45     37.31 o 
   0   0  16       43.62       34.03     27.47 o 
   1   0  16      934.00      905.77     56.15 o 
   2   0  16      296.74      262.07     38.98 o 
   3   0  16       10.05       34.49     26.10 o 
   4   0  16      168.00      233.40     37.46 o 
   5   0  16       10.41      -12.04     24.43 o 
 -12   1  16       27.88       46.10     10.67 o 
 -11   1  16       10.74        3.83     10.19 o 
 -10   1  16       92.41       89.56     12.01 o 
  -9   1  16      321.70      344.34     13.90 o 
  -8   1  16       45.44       56.40      8.94 o 
  -7   1  16        2.52       -0.34      7.10 o 
  -6   1  16      353.06      334.58     13.64 o 
  -5   1  16      333.84      317.75     13.11 o 
  -4   1  16      116.22      109.10      9.43 o 
  -3   1  16       31.03       35.18      8.29 o 
  -2   1  16      239.66      262.54     13.20 o 
  -1   1  16       49.55       35.52     10.19 o 
   0   1  16       16.03        7.62     15.03 o 
   1   1  16       55.09       32.42     12.42 o 
   2   1  16        2.88       30.32     17.56 o 
   3   1  16       28.74       19.09     17.63 o 
   4   1  16       39.49       52.64     19.68 o 
   5   1  16        1.15      -23.69     27.72 o 
 -12   2  16       32.03       55.76     18.84 o 
 -11   2  16       92.12      103.95     14.83 o 
 -10   2  16      187.94      211.34     14.74 o 
  -9   2  16        2.09       -7.28      7.28 o 
  -8   2  16       64.25       54.01     10.08 o 
  -7   2  16      395.09      380.11     13.64 o 
  -6   2  16       22.63       16.87      9.56 o 
  -5   2  16      276.25      271.34     12.42 o 
  -4   2  16      347.23      341.38     19.15 o 
  -3   2  16       22.38       15.14      7.76 o 
  -2   2  16       39.49       47.87      8.77 o 
  -1   2  16       25.95       15.45     11.60 o 
   0   2  16      132.27      145.13     16.16 o 
   1   2  16       88.40       85.22     14.47 o 
   2   2  16        7.97       17.06     12.24 o 
   3   2  16       45.06       76.76     27.11 o 
   4   2  16      275.95      240.76     28.17 o 
   5   2  16        0.43      -18.66     18.66 o 
 -12   3  16       74.59      127.45     22.73 o 
 -11   3  16        2.44       -1.11     13.36 o 
 -10   3  16      215.34      212.92     20.38 o 
  -9   3  16      703.50      717.13     29.01 o 
  -8   3  16      145.03      143.44     10.41 o 
  -7   3  16        0.34       -3.81      6.81 o 
  -6   3  16      790.28      757.37     27.42 o 
  -5   3  16      360.72      381.64     14.39 o 
  -4   3  16      395.22      399.85     14.10 o 
  -3   3  16      496.45      497.10     16.87 o 
  -2   3  16      364.14      385.20     38.54 o 
  -1   3  16      549.89      575.66     26.85 o 
   0   3  16      148.82      161.93     17.75 o 
   1   3  16      203.16      217.94     19.74 o 
   2   3  16        4.22        2.16     12.98 o 
   3   3  16       14.65        0.56     18.09 o 
   4   3  16      102.68       43.64     31.44 o 
   5   3  16        0.72        5.83     17.81 o 
 -11   4  16        2.62        7.60     19.72 o 
 -10   4  16        5.67       12.00     14.53 o 
  -9   4  16       44.14       25.61     28.02 o 
  -8   4  16       54.10       52.19     12.07 o 
  -7   4  16      579.54      579.69     21.21 o 
  -6   4  16       10.28       35.92     10.13 o 
  -5   4  16       30.05       17.76      9.30 o 
  -4   4  16      357.40      356.44     17.78 o 
  -3   4  16      113.52      112.41     15.21 o 
  -2   4  16       29.23       19.22     12.63 o 
  -1   4  16      259.70      242.11     19.76 o 
   0   4  16       14.95       18.14     13.07 o 
   1   4  16      104.44      117.64     22.45 o 
   2   4  16       21.59       33.55     14.08 o 
   3   4  16        1.31       23.27     15.14 o 
   4   4  16       42.86       15.45     19.05 o 
   5   4  16        0.33        3.20     18.24 o 
 -10   5  16       13.61       -2.69     18.43 o 
  -9   5  16       42.80       45.17     15.78 o 
  -8   5  16      100.61      101.59     16.65 o 
  -7   5  16       47.52       47.60     11.76 o 
  -6   5  16      318.80      348.84     24.37 o 
  -5   5  16       94.57      109.60     12.69 o 
  -4   5  16       74.92       78.51     19.14 o 
  -3   5  16      215.36      214.68     24.52 o 
  -2   5  16       39.48        5.73     15.61 o 
  -1   5  16       37.85       35.84     20.06 o 
   0   5  16      125.69      133.47     31.91 o 
   1   5  16        1.72       12.62     18.79 o 
   2   5  16       32.16       41.23     21.56 o 
   3   5  16       38.81       30.02     15.81 o 
   4   5  16        0.47      -14.97     14.97 o 
  -9   6  16       58.82       63.88     20.42 o 
  -8   6  16       10.25       17.21     15.06 o 
  -7   6  16      681.48      713.33     38.84 o 
  -6   6  16        2.68       18.00     11.09 o 
  -5   6  16       45.10       41.80     13.80 o 
  -4   6  16      403.16      402.00     42.71 o 
  -3   6  16        7.68       18.42     17.82 o 
  -2   6  16      234.36      262.20     26.45 o 
  -1   6  16      280.93      266.76     26.92 o 
   0   6  16        0.03      -11.45     16.55 o 
   1   6  16      133.66      148.79     24.47 o 
   2   6  16       24.83       24.28     31.98 o 
   3   6  16        0.04       12.11     19.22 o 
  -8   7  16       21.05       12.84     18.44 o 
  -7   7  16       42.44       84.56     17.44 o 
  -6   7  16       13.20       24.34     14.82 o 
  -5   7  16       18.36        1.82     46.59 o 
  -4   7  16        2.21      -11.62     18.67 o 
  -3   7  16       32.49       53.01     19.48 o 
  -2   7  16       85.14       59.35     19.45 o 
  -1   7  16        0.12        0.00     17.84 o 
   0   7  16        3.05       -8.70     18.09 o 
   1   7  16        8.12       25.28     19.67 o 
   2   7  16        0.02       -4.00     19.88 o 
  -6   8  16        3.47        1.48     19.41 o 
  -5   8  16       57.19       62.01     35.93 o 
  -4   8  16       28.80       14.49     20.37 o 
  -3   8  16        3.77       -0.57     19.69 o 
  -2   8  16      118.92       97.77     24.35 o 
  -1   8  16       45.25       -2.95     28.34 o 
   0   8  16       25.93       27.73     30.64 o 
 -12   1  17       77.81       86.59     12.88 o 
 -11   1  17       48.36       51.47     12.07 o 
 -10   1  17       24.32       47.13     11.40 o 
  -9   1  17      363.18      352.43     23.34 o 
  -8   1  17      345.41      366.56     15.46 o 
  -7   1  17      130.98      131.20     10.72 o 
  -6   1  17      176.96      203.25     11.86 o 
  -5   1  17      610.67      626.93     19.01 o 
  -4   1  17      638.80      632.81     16.74 o 
  -3   1  17      169.65      174.65     12.17 o 
  -2   1  17      182.43      188.48     14.31 o 
  -1   1  17      261.31      236.89     19.34 o 
   0   1  17      524.39      513.44     30.89 o 
   1   1  17       36.59       43.12     27.68 o 
   2   1  17       90.40       98.48     27.66 o 
   3   1  17      162.82      191.10     75.81 o 
   4   1  17        0.22       20.91     23.48 o 
 -11   2  17        9.73        9.37     14.70 o 
 -10   2  17      242.58      265.74     16.68 o 
  -9   2  17       83.81       64.28     11.61 o 
  -8   2  17       30.69       36.30      8.30 o 
  -7   2  17      816.84      810.51     18.11 o 
  -6   2  17       10.71       14.68      7.78 o 
  -5   2  17      262.45      276.00     14.43 o 
  -4   2  17      448.45      446.53     16.91 o 
  -3   2  17      186.80      192.67     12.53 o 
  -2   2  17      390.91      412.48     19.21 o 
  -1   2  17      124.59      113.49     20.91 o 
   0   2  17       77.05       96.90     15.55 o 
   1   2  17      474.26      463.32     25.21 o 
   2   2  17        3.42        2.34     22.93 o 
   3   2  17       70.11       60.81     20.60 o 
   4   2  17       57.36       74.99     22.77 o 
 -11   3  17        1.14       29.27     18.75 o 
 -10   3  17        7.69       -1.27     13.06 o 
  -9   3  17        2.73        2.75     17.97 o 
  -8   3  17        0.08       -8.86      8.86 o 
  -7   3  17       27.45       28.12      7.71 o 
  -6   3  17      142.25      148.58     11.22 o 
  -5   3  17       59.84       44.41      8.50 o 
  -4   3  17        2.96       -0.05      8.29 o 
  -3   3  17       96.38       76.23      9.87 o 
  -2   3  17        1.26        0.45     11.87 o 
  -1   3  17       15.69       26.32     13.41 o 
   0   3  17       17.57       23.53     13.12 o 
   1   3  17       59.16       79.66     16.65 o 
   2   3  17      222.98      228.80     38.90 o 
   3   3  17        2.39      -12.69     17.99 o 
   4   3  17       24.98       41.46     20.76 o 
 -10   4  17      264.30      278.30     27.63 o 
  -9   4  17       40.80       47.25     15.29 o 
  -8   4  17       50.33       39.78     13.87 o 
  -7   4  17      513.08      515.72     21.37 o 
  -6   4  17        0.06       -9.03      9.03 o 
  -5   4  17      231.15      229.40     15.42 o 
  -4   4  17      175.89      205.92     14.68 o 
  -3   4  17        5.33       -6.78     19.07 o 
  -2   4  17      382.79      432.35     25.37 o 
  -1   4  17      164.05      164.76     18.47 o 
   0   4  17        0.29        7.59     14.29 o 
   1   4  17      134.21      155.67     23.64 o 
   2   4  17       42.52       53.87     16.28 o 
   3   4  17        1.05        8.99     18.73 o 
   4   4  17        9.88       59.29     32.15 o 
 -10   5  17       11.83        4.71     19.30 o 
  -9   5  17       74.62       98.35     21.60 o 
  -8   5  17       36.04       48.67     15.18 o 
  -7   5  17        6.57       24.95     11.35 o 
  -6   5  17        3.38       -7.90     10.11 o 
  -5   5  17      624.59      648.85     27.38 o 
  -4   5  17       61.23       37.71     19.06 o 
  -3   5  17       29.74       26.11     17.78 o 
  -2   5  17      167.78      164.54     23.43 o 
  -1   5  17        4.54       28.11     18.19 o 
   0   5  17       25.29       23.39     17.88 o 
   1   5  17       72.50       74.28     21.13 o 
   2   5  17        3.26      -12.32     14.53 o 
   3   5  17       76.85       85.52     31.55 o 
  -9   6  17        4.69       -6.98     17.68 o 
  -8   6  17      177.93      156.18     19.50 o 
  -7   6  17       28.60       28.81     29.99 o 
  -6   6  17        4.83        9.67     13.59 o 
  -5   6  17       33.12       26.67     30.62 o 
  -4   6  17       24.63       -3.78     17.68 o 
  -3   6  17       33.87       57.21     20.81 o 
  -2   6  17       12.99       30.14     18.68 o 
  -1   6  17        5.15      -17.29     17.29 o 
   0   6  17       48.13       51.07     20.43 o 
   1   6  17        1.21       -7.32     18.50 o 
   2   6  17        0.73        3.37     19.71 o 
  -7   7  17       16.56       44.21     20.69 o 
  -6   7  17      109.10       78.75     43.00 o 
  -5   7  17       46.21        2.95     19.29 o 
  -4   7  17       49.88       20.74     20.40 o 
  -3   7  17       85.72       92.93     40.87 o 
  -2   7  17       59.84       71.29     21.47 o 
  -1   7  17        2.27       12.16     18.96 o 
   0   7  17       68.95       68.82     22.51 o 
 -11   0  18        5.15        2.81     13.80 o 
 -10   0  18      451.99      448.14     67.26 o 
  -9   0  18        5.08       37.97     17.23 o 
  -8   0  18       41.05       29.66     16.08 o 
  -7   0  18      461.99      471.49     29.14 o 
  -6   0  18      380.20      421.24     23.03 o 
  -5   0  18      609.74      571.18     29.34 o 
  -4   0  18      141.68      166.01     15.73 o 
  -3   0  18       57.62       52.52     16.59 o 
  -2   0  18     1459.29     1406.18     45.12 o 
  -1   0  18       26.14        8.48     14.99 o 
   0   0  18       24.43       17.36     26.30 o 
   1   0  18      308.33      382.10     47.21 o 
   2   0  18       21.52       14.25     28.75 o 
   3   0  18       33.67       68.28     31.01 o 
 -11   1  18      131.36      141.72     15.60 o 
 -10   1  18        5.62       -3.33      9.94 o 
  -9   1  18        5.06       -6.94      9.66 o 
  -8   1  18       44.65       21.55     11.35 o 
  -7   1  18      255.24      252.62     17.52 o 
  -6   1  18       24.87       28.33      8.82 o 
  -5   1  18      255.35      251.02     13.15 o 
  -4   1  18       95.12       88.36     10.69 o 
  -3   1  18      245.05      282.37     14.94 o 
  -2   1  18       25.75       28.62     13.70 o 
  -1   1  18        5.18        7.08     13.08 o 
   0   1  18      129.37      135.71     23.70 o 
   1   1  18        1.41       30.17     19.45 o 
   2   1  18        6.66       22.23     19.14 o 
   3   1  18       80.83      106.54     24.61 o 
 -11   2  18        6.46       13.76     21.67 o 
 -10   2  18       20.45       10.42     10.84 o 
  -9   2  18       26.45       36.53     11.51 o 
  -8   2  18       18.21       26.64     10.44 o 
  -7   2  18       34.90       33.84     11.15 o 
  -6   2  18        4.62        1.61      8.39 o 
  -5   2  18      309.84      301.49     15.50 o 
  -4   2  18      125.53      150.61     12.41 o 
  -3   2  18        4.17        7.68     10.16 o 
  -2   2  18      325.55      356.38     23.58 o 
  -1   2  18       39.03       51.10     14.60 o 
   0   2  18       34.38       19.89     13.69 o 
   1   2  18       36.00       50.41     19.49 o 
   2   2  18       58.53       80.62     46.64 o 
   3   2  18        2.05        6.61     19.73 o 
 -10   3  18       50.16       36.75     18.44 o 
  -9   3  18      226.91      252.17     22.17 o 
  -8   3  18      504.44      548.46     24.08 o 
  -7   3  18      219.68      199.49     14.24 o 
  -6   3  18       62.11       55.82      9.62 o 
  -5   3  18      723.71      723.71     21.82 o 
  -4   3  18      172.09      170.67     14.42 o 
  -3   3  18      717.34      813.69     30.81 o 
  -2   3  18       29.77       39.75     14.70 o 
  -1   3  18       27.30       28.26     14.39 o 
   0   3  18      279.63      360.93     24.56 o 
   1   3  18        1.22        4.92     14.63 o 
   2   3  18       75.08       66.12     21.91 o 
   3   3  18       74.38       35.57     29.90 o 
 -10   4  18       56.74       47.51     20.01 o 
  -9   4  18        1.90       -1.36     17.39 o 
  -8   4  18       19.99       27.12     14.54 o 
  -7   4  18      117.13      133.43     14.44 o 
  -6   4  18       98.47      103.12     14.32 o 
  -5   4  18       61.68       49.39     17.53 o 
  -4   4  18        8.74       -2.59     16.13 o 
  -3   4  18      156.39      141.08     23.08 o 
  -2   4  18      110.00       98.72     17.03 o 
  -1   4  18       18.52       30.69     15.19 o 
   0   4  18        0.89        0.43     14.64 o 
   1   4  18       32.34       40.10     16.33 o 
   2   4  18        9.63        7.33     15.43 o 
   3   4  18        0.32      -15.12     27.42 o 
  -9   5  18       88.11       88.86     21.91 o 
  -8   5  18       43.64       49.58     23.84 o 
  -7   5  18        8.31       -3.71     16.92 o 
  -6   5  18      181.69      191.14     19.93 o 
  -5   5  18        9.40        6.07     17.88 o 
  -4   5  18       21.64        3.92     17.74 o 
  -3   5  18       66.99       38.09     20.43 o 
  -2   5  18        3.60       -3.26     17.56 o 
  -1   5  18      130.79      139.16     24.16 o 
   0   5  18      149.94      226.36     27.93 o 
   1   5  18        0.62       -6.78     18.32 o 
   2   5  18       46.53       12.16     29.71 o 
  -7   6  18       63.82       61.81     20.73 o 
  -6   6  18        1.91        7.82     19.12 o 
  -5   6  18      228.41      316.60     31.60 o 
  -4   6  18       76.76       54.67     21.12 o 
  -3   6  18       41.78       54.84     57.50 o 
  -2   6  18      114.89      107.11     31.98 o 
  -1   6  18       22.10       24.64     21.03 o 
   0   6  18        6.21       -9.29     18.95 o 
   1   6  18       17.40       16.19     31.84 o 
  -5   7  18      183.56      236.24     42.72 o 
  -4   7  18        2.16       25.56     30.63 o 
  -3   7  18       37.02       19.24     22.16 o 
  -2   7  18        7.79        6.32     28.56 o 
 -10   1  19      158.79      185.34     23.79 o 
  -9   1  19       17.12       10.56     10.73 o 
  -8   1  19      181.26      191.84     16.81 o 
  -7   1  19      188.11      154.88     16.00 o 
  -6   1  19      197.91      209.93     13.09 o 
  -5   1  19       14.03       11.84      9.81 o 
  -4   1  19       42.66       16.77     17.68 o 
  -3   1  19      622.71      628.87     23.63 o 
  -2   1  19       15.82        7.76     13.02 o 
  -1   1  19       47.66       27.92     14.66 o 
   0   1  19      323.21      285.76     30.35 o 
   1   1  19        0.48       20.97     21.23 o 
   2   1  19       64.22       88.17     28.95 o 
 -10   2  19      149.41      146.31     18.41 o 
  -9   2  19      183.15      203.57     15.54 o 
  -8   2  19      362.49      412.06     19.35 o 
  -7   2  19      110.88       90.92     12.58 o 
  -6   2  19       80.22       88.77     11.96 o 
  -5   2  19      879.12      916.71     29.20 o 
  -4   2  19       22.21       13.44     10.87 o 
  -3   2  19       55.51       69.64     16.26 o 
  -2   2  19      202.05      212.86     24.45 o 
  -1   2  19      130.49      129.57     18.59 o 
   0   2  19       32.70       44.55     15.69 o 
   1   2  19        8.37       24.47     19.33 o 
   2   2  19       29.06       35.94     32.76 o 
  -9   3  19        0.32        9.02     17.05 o 
  -8   3  19       34.29       35.16     12.33 o 
  -7   3  19        2.00       -8.93     10.91 o 
  -6   3  19       47.34       48.53      9.72 o 
  -5   3  19        0.19       -9.12      9.12 o 
  -4   3  19       85.89       83.11     16.52 o 
  -3   3  19        4.33        9.40     13.89 o 
  -2   3  19       19.94       28.25     15.60 o 
  -1   3  19       43.06       23.43     15.56 o 
   0   3  19        7.20       20.97     15.50 o 
   1   3  19        0.66       21.94     19.87 o 
   2   3  19       26.94       47.69     29.69 o 
  -9   4  19       31.51       26.01     26.03 o 
  -8   4  19      213.66      223.69     25.06 o 
  -7   4  19      192.01      194.94     19.83 o 
  -6   4  19        8.39       -3.39     17.70 o 
  -5   4  19      215.25      210.42     26.14 o 
  -4   4  19       17.65       48.84     19.26 o 
  -3   4  19        1.24        1.04     19.53 o 
  -2   4  19      116.57      119.14     33.56 o 
  -1   4  19       35.59       57.00     16.98 o 
   0   4  19       30.53       36.29     19.04 o 
   1   4  19       13.00       20.85     20.71 o 
  -8   5  19       62.69       71.54     21.08 o 
  -7   5  19      142.16      141.94     22.90 o 
  -6   5  19       61.84       56.65     21.38 o 
  -5   5  19       17.81       30.14     19.38 o 
  -4   5  19        8.55       24.62     19.58 o 
  -3   5  19      301.96      300.76     37.94 o 
  -2   5  19       15.18      -15.40     18.29 o 
  -1   5  19        0.49       -6.53     20.11 o 
   0   5  19       32.04       31.95     30.64 o 
  -6   6  19       58.72       57.43     32.34 o 
  -5   6  19        0.76       12.87     31.11 o 
  -4   6  19       26.83       31.80     30.83 o 
  -3   6  19       74.56      140.73     38.71 o 
  -2   6  19        0.68       -8.85     29.33 o 
  -9   0  20       26.97       28.16     26.88 o 
  -8   0  20      846.83      916.78     41.65 o 
  -7   0  20        5.66       17.53     17.60 o 
  -6   0  20       43.62       89.29     20.68 o 
  -5   0  20      767.93      699.82     30.84 o 
  -4   0  20       81.26       69.87     19.17 o 
  -3   0  20       34.76       64.39     20.00 o 
  -2   0  20       57.07       96.21     32.35 o 
  -1   0  20      494.60      525.02     55.46 o 
   0   0  20       63.64       62.07     33.83 o 
  -9   1  20        5.58        9.26     11.38 o 
  -8   1  20       48.30       54.00     13.76 o 
  -7   1  20       32.67       45.28     13.48 o 
  -6   1  20      103.32       92.00     14.46 o 
  -5   1  20        1.43        4.82      9.78 o 
  -4   1  20       61.92       61.11     13.36 o 
  -3   1  20      115.92      133.13     18.78 o 
  -2   1  20        5.87       -1.90     14.18 o 
  -1   1  20        2.76       -9.89     18.97 o 
   0   1  20       22.56       28.38     21.87 o 
   1   1  20        4.78       -4.33     27.68 o 
  -9   2  20       40.02       46.89     15.36 o 
  -8   2  20      215.81      191.82     15.43 o 
  -7   2  20       32.49       33.36     12.08 o 
  -6   2  20       27.96       40.51     11.32 o 
  -5   2  20       27.01       25.67     12.26 o 
  -4   2  20        1.71        3.97     10.97 o 
  -3   2  20        7.48        1.14     14.77 o 
  -2   2  20       30.77       11.88     16.17 o 
  -1   2  20       55.20       49.45     18.92 o 
   0   2  20       10.88       25.95     21.08 o 
  -8   3  20        4.90        3.81     13.44 o 
  -7   3  20        2.53        9.51     13.49 o 
  -6   3  20      336.82      369.19     21.86 o 
  -5   3  20        6.79        5.53      9.97 o 
  -4   3  20        3.45       -2.21     14.98 o 
  -3   3  20      367.63      339.11     25.20 o 
  -2   3  20        2.78       13.94     23.25 o 
  -1   3  20       17.00       35.08     16.67 o 
   0   3  20       77.46       37.78     50.61 o 
  -7   4  20       68.41       92.63     20.61 o 
  -6   4  20       80.93       83.83     19.24 o 
  -5   4  20       90.20      127.69     25.90 o 
  -4   4  20       20.31       39.96     21.51 o 
  -3   4  20        1.62       -3.05     19.97 o 
  -2   4  20        3.41       23.27     26.38 o 
  -1   4  20      124.62      110.02     33.91 o 
   0   4  20       22.04       33.98     21.21 o 
  -5   5  20        0.91       -2.93     28.15 o 
  -4   5  20       87.21      -11.73     29.78 o 
  -3   5  20       28.45       41.22     32.25 o 
  -2   5  20        0.17       34.91     31.95 o 
  -8   1  21        9.04        2.39     14.85 o 
  -7   1  21        4.99       -8.73     17.26 o 
  -6   1  21      604.91      630.13     32.75 o 
  -5   1  21       19.19       18.34     12.65 o 
  -4   1  21      200.44      190.86     18.46 o 
  -3   1  21      441.78      473.75     28.58 o 
  -2   1  21        0.20      -19.76     19.91 o 
  -1   1  21      103.37      176.15     39.85 o 
  -7   2  21       67.91       80.42     14.25 o 
  -6   2  21        2.05       15.17     11.89 o 
  -5   2  21       18.51       27.58     14.64 o 
  -4   2  21       82.23       81.72     17.96 o 
  -3   2  21      111.31      103.42     21.63 o 
  -2   2  21        2.67       -1.36     18.21 o 
  -1   2  21       42.23      -14.34     29.64 o 
  -6   3  21        4.28       -0.68     13.10 o 
  -5   3  21        0.53       -3.95     24.92 o 
  -4   3  21       29.50       33.23     33.28 o 
  -3   3  21       46.27       43.02     28.29 o 
  -2   3  21       51.79       30.33     20.96 o 
  -5   0  22       16.03        9.50     23.69 o 
  -4   0  22       82.01       64.11     26.09 o 
  -5   1  22        2.17       -6.26     15.73 o 
  -4   1  22       42.02        8.81     24.64 o 
  -3   1  22       30.09       70.83     27.12 o 
                                                 
